# Supplementary material for: Evaluation of drought resistance and transcriptome analysis for the identification of drought-responsive genes in Iris germanica
Source: Sci Rep. 2021 Aug 11;11:16308. doi: 10.1038/s41598-021-95633-z (PMC8358056; doi:10.1038/s41598-021-95633-z)
Supplement: Supplementary file 6 — Supplementary Table S2. [file 41598_2021_95633_MOESM6_ESM.xlsx]

## Sheet: Sheet1
Supplementary Table S2. KEGG pathway of the unigenes
KEGG Pathway	Pathway ID	Gene Number
Endocytosis	ko04144	5604
Peroxisome	ko04146	2815
Phagosome	ko04145	4530
Regulation of autophagy	ko04140	1142
ABC transporters	ko02010	1195
Phosphatidylinositol signaling system	ko04070	1826
Plant hormone signal transduction	ko04075	996
Proteasome	ko03050	2460
Protein export	ko03060	964
Protein processing in endoplasmic reticulum	ko04141	6948
RNA degradation	ko03018	2205
SNARE interactions in vesicular transport	ko04130	291
Sulfur relay system	ko04122	162
Ubiquitin mediated proteolysis	ko04120	2720
Base excision repair	ko03410	516
DNA replication	ko03030	624
Homologous recombination	ko03440	371
Mismatch repair	ko03430	442
Non-homologous end-joining	ko03450	82
Nucleotide excision repair	ko03420	787
Basal transcription factors	ko03022	527
RNA polymerase	ko03020	737
Spliceosome	ko03040	4873
Aminoacyl-tRNA biosynthesis	ko00970	1963
RNA transport	ko03013	4785
Ribosome	ko03010	20795
Ribosome biogenesis in eukaryotes	ko03008	2265
mRNA surveillance pathway	ko03015	2574
Alanine, aspartate and glutamate metabolism	ko00250	1612
Arginine and proline metabolism	ko00330	1579
Arginine biosynthesis	ko00220	929
Cysteine and methionine metabolism	ko00270	2416
Glycine, serine and threonine metabolism	ko00260	1659
Histidine metabolism	ko00340	607
Lysine biosynthesis	ko00300	208
Lysine degradation	ko00310	1158
Phenylalanine metabolism	ko00360	802
Phenylalanine, tyrosine and tryptophan biosynthesis	ko00400	536
Tryptophan metabolism	ko00380	1302
Tyrosine metabolism	ko00350	987
Valine, leucine and isoleucine biosynthesis	ko00290	292
Valine, leucine and isoleucine degradation	ko00280	2259
Anthocyanin biosynthesis	ko00942	11
Betalain biosynthesis	ko00965	27
Caffeine metabolism	ko00232	163
Carbapenem biosynthesis	ko00332	5
Flavone and flavonol biosynthesis	ko00944	83
Flavonoid biosynthesis	ko00941	171
Glucosinolate biosynthesis	ko00966	98
Indole alkaloid biosynthesis	ko00901	3
Isoflavonoid biosynthesis	ko00943	26
Isoquinoline alkaloid biosynthesis	ko00950	356
Monobactam biosynthesis	ko00261	246
Phenylpropanoid biosynthesis	ko00940	798
Stilbenoid, diarylheptanoid and gingerol biosynthesis	ko00945	165
Tropane, piperidine and pyridine alkaloid biosynthesis	ko00960	392
Amino sugar and nucleotide sugar metabolism	ko00520	1816
Ascorbate and aldarate metabolism	ko00053	873
Butanoate metabolism	ko00650	550
C5-Branched dibasic acid metabolism	ko00660	72
Citrate cycle (TCA cycle)	ko00020	3190
Fructose and mannose metabolism	ko00051	1273
Galactose metabolism	ko00052	860
Glycolysis / Gluconeogenesis	ko00010	3440
Glyoxylate and dicarboxylate metabolism	ko00630	2970
Inositol phosphate metabolism	ko00562	1723
Pentose and glucuronate interconversions	ko00040	1052
Pentose phosphate pathway	ko00030	1322
Propanoate metabolism	ko00640	1359
Pyruvate metabolism	ko00620	2822
Starch and sucrose metabolism	ko00500	1591
Carbon fixation in photosynthetic organisms	ko00710	2368
Nitrogen metabolism	ko00910	742
Oxidative phosphorylation	ko00190	5039
Photosynthesis	ko00195	321
Photosynthesis - antenna proteins	ko00196	269
Sulfur metabolism	ko00920	630
Glycosaminoglycan degradation	ko00531	161
Glycosphingolipid biosynthesis - ganglio series	ko00604	111
Glycosphingolipid biosynthesis - globo series	ko00603	198
Glycosylphosphatidylinositol(GPI)-anchor biosynthesis	ko00563	264
N-Glycan biosynthesis	ko00510	766
Other glycan degradation	ko00511	273
Other types of O-glycan biosynthesis	ko00514	54
Arachidonic acid metabolism	ko00590	377
Biosynthesis of unsaturated fatty acids	ko01040	1087
Cutin, suberine and wax biosynthesis	ko00073	125
Ether lipid metabolism	ko00565	332
Fatty acid biosynthesis	ko00061	788
Fatty acid degradation	ko00071	1726
Fatty acid elongation	ko00062	461
Glycerolipid metabolism	ko00561	1152
Glycerophospholipid metabolism	ko00564	1181
Linoleic acid metabolism	ko00591	108
Sphingolipid metabolism	ko00600	697
Steroid biosynthesis	ko00100	844
Synthesis and degradation of ketone bodies	ko00072	221
alpha-Linolenic acid metabolism	ko00592	689
Biotin metabolism	ko00780	316
Folate biosynthesis	ko00790	197
Lipoic acid metabolism	ko00785	90
Nicotinate and nicotinamide metabolism	ko00760	349
One carbon pool by folate	ko00670	553
Pantothenate and CoA biosynthesis	ko00770	388
Porphyrin and chlorophyll metabolism	ko00860	481
Riboflavin metabolism	ko00740	146
Thiamine metabolism	ko00730	139
Ubiquinone and other terpenoid-quinone biosynthesis	ko00130	535
Vitamin B6 metabolism	ko00750	196
Cyanoamino acid metabolism	ko00460	556
Glutathione metabolism	ko00480	1609
Selenocompound metabolism	ko00450	820
Taurine and hypotaurine metabolism	ko00430	114
beta-Alanine metabolism	ko00410	1250
Brassinosteroid biosynthesis	ko00905	72
Carotenoid biosynthesis	ko00906	765
Diterpenoid biosynthesis	ko00904	67
Limonene and pinene degradation	ko00903	449
Monoterpenoid biosynthesis	ko00902	16
Sesquiterpenoid and triterpenoid biosynthesis	ko00909	137
Terpenoid backbone biosynthesis	ko00900	658
Zeatin biosynthesis	ko00908	481
Purine metabolism	ko00230	3139
Pyrimidine metabolism	ko00240	2176
2-Oxocarboxylic acid metabolism	ko01210	1781
Biosynthesis of amino acids	ko01230	5970
Carbon metabolism	ko01200	8715
Degradation of aromatic compounds	ko01220	204
Fatty acid metabolism	ko01212	2051
Circadian rhythm - plant	ko04712	367
Plant-pathogen interaction	ko04626	3938
