# Supplementary material for: Evaluation of drought resistance and transcriptome analysis for the identification of drought-responsive genes in Iris germanica
Source: Sci Rep. 2021 Aug 11;11:16308. doi: 10.1038/s41598-021-95633-z (PMC8358056; doi:10.1038/s41598-021-95633-z)
Supplement: Supplementary file 7 — Supplementary Table S3. [file 41598_2021_95633_MOESM7_ESM.xlsx]

## Sheet: Sheet1
Supplementary Table S3. GO function annotation of nine cluster
cluster	GO_accession	Description	Term_type	Corrected_pValue
C1	GO:0015074	DNA integration	biological_process	0.00046951
C2	GO:0005840	ribosome	cellular_component	1.5597e-16
C2	GO:1901566	organonitrogen compound biosynthetic process	biological_process	1.5597e-16
C3	GO:0055114	oxidation-reduction process	biological_process	1.3123e-14
C3	GO:0016491	oxidoreductase activity	molecular_function	1.4045e-11
C3	GO:0020037	heme binding	molecular_function	1.356e-10
C3	GO:0046906	tetrapyrrole binding	molecular_function	7.1109e-10
C3	GO:0006006	glucose metabolic process	biological_process	9.8057e-08
C3	GO:0006537	glutamate biosynthetic process	biological_process	1.1327e-05
C4	GO:0016052	carbohydrate catabolic process	biological_process	3.2315e-12
C4	GO:0042651	thylakoid membrane	cellular_component	3.2315e-12
C4	GO:0009579	thylakoid	cellular_component	1.8526e-11
C4	GO:0044436	thylakoid part	cellular_component	1.8526e-11
C4	GO:0006006	glucose metabolic process	biological_process	1.4125e-09
C4	GO:0015979	photosynthesis	biological_process	4.8985e-09
C4	GO:0009135	purine nucleoside diphosphate metabolic process	biological_process	7.279e-07
C4	GO:0006096	glycolytic process	biological_process	7.279e-07
C5	GO:0004553	hydrolase activity, hydrolyzing O-glycosyl compounds	molecular_function	8.0732e-31
C5	GO:0016798	hydrolase activity, acting on glycosyl bonds	molecular_function	1.3013e-29
C5	GO:0005975	carbohydrate metabolic process	biological_process	8.8329e-17
C5	GO:0000981	RNA polymerase II transcription factor activity, sequence-specific DNA binding	molecular_function	1.5853e-14
C6	GO:0003735	structural constituent of ribosome	molecular_function	3.0191e-250
C6	GO:0042254	ribosome biogenesis	biological_process	4.9031e-237
C6	GO:0005840	ribosome	cellular_component	1.2233e-236
C6	GO:0022613	ribonucleoprotein complex biogenesis	biological_process	7.0099e-235
C6	GO:0006412	translation	biological_process	5.3937e-218
C6	GO:0043043	peptide biosynthetic process	biological_process	5.4123e-218
C6	GO:0006518	peptide metabolic process	biological_process	1.8795e-213
C6	GO:0030529	ribonucleoprotein complex	cellular_component	4.3036e-210
C6	GO:0019538	protein metabolic process	biological_process	1.1873e-116
C6	GO:0010467	gene expression	biological_process	5.1094e-94
C6	GO:0044238	primary metabolic process	biological_process	8.3171e-51
C7	GO:0044249	cellular biosynthetic process	biological_process	9.0953e-06
C7	GO:1901576	organic substance biosynthetic process	biological_process	3.9205e-05
C7	GO:0009058	biosynthetic process	biological_process	4.1656e-05
C7	GO:1901564	organonitrogen compound metabolic process	biological_process	7.6645e-05
C7	GO:1901566	organonitrogen compound biosynthetic process	biological_process	0.001056
C7	GO:0003824	catalytic activity	molecular_function	0.001056
C7	GO:0016491	oxidoreductase activity	molecular_function	0.0019866
C7	GO:0008152	metabolic process	biological_process	0.007816
C8	GO:0003735	structural constituent of ribosome	molecular_function	3.1267e-233
C8	GO:0005840	ribosome	cellular_component	6.6198e-223
C8	GO:0042254	ribosome biogenesis	biological_process	5.9325e-220
C8	GO:0022613	ribonucleoprotein complex biogenesis	biological_process	6.1049e-219
C8	GO:0006412	translation	biological_process	1.1837e-210
C8	GO:0043043	peptide biosynthetic process	biological_process	1.4712e-207
C8	GO:0006518	peptide metabolic process	biological_process	2.2e-201
C8	GO:0030529	ribonucleoprotein complex	cellular_component	3.7394e-200
C8	GO:0019538	protein metabolic process	biological_process	1.0202e-103
C8	GO:0010467	gene expression	biological_process	2.2766e-85
C8	GO:0044238	primary metabolic process	biological_process	2.1952e-44
C9	GO:0008234	cysteine-type peptidase activity	molecular_function	2.3153e-30
C9	GO:0004197	cysteine-type endopeptidase activity	molecular_function	7.3235e-28
C9	GO:0019538	protein metabolic process	biological_process	7.8486e-26
C9	GO:0043604	amide biosynthetic process	biological_process	1.1316e-19
C9	GO:0006412	translation	biological_process	2.7865e-18
C9	GO:0005509	calcium ion binding	molecular_function	1.026e-12
