# Supplementary material for: Evaluation of drought resistance and transcriptome analysis for the identification of drought-responsive genes in Iris germanica
Source: Sci Rep. 2021 Aug 11;11:16308. doi: 10.1038/s41598-021-95633-z (PMC8358056; doi:10.1038/s41598-021-95633-z)
Supplement: Supplementary file 8 — Supplementary Table S4. [file 41598_2021_95633_MOESM8_ESM.xlsx]

## Sheet: HSP
Supplementary Table S4a. Heat shock protein related gene information
Gene_id	KO ID	KO Name	KO Description	UP_DOWN_REGULATION(IvsF)	log2FC(IvsF)	q value(IvsF)	UP_DOWN_REGULATION(HvsF)	log2FC(HvsF)	q value(HvsF)	UP_DOWN_REGULATION(JvsF)	log2FC(JvsF)	q value(JvsF)	UP_DOWN_REGULATION(GvsF)	log2FC(GvsF)	q value(GvsF)	UP_DOWN_REGULATION(EvsA)	log2FC(EvsA)	q value(EvsA)	UP_DOWN_REGULATION(DvsA)	log2FC(DvsA)	q value(DvsA)	UP_DOWN_REGULATION(CvsA)	log2FC(CvsA)	q value(CvsA)	UP_DOWN_REGULATION(BvsA)	log2FC(BvsA)	q value(BvsA)
Cluster-34938.110493	K13993	HSP20	HSP20 family protein	FALSE	0.98895	0.95369	FALSE	1.5255	0.85641	FALSE	0.75009	0.96099	FALSE	0.56884	0.99004	FALSE	0.19392	0.99785	FALSE	-0.15809	0.99904	FALSE	0.45174	0.96599	UP	1.2655	0.032011
Cluster-81886.0	K13993	HSP20	HSP20 family protein	FALSE	0.0082177	0.99933	UP	6.0066	0.011041	FALSE	-1.9886	0.96099	FALSE	4.9447	0.30337	FALSE	NA	NA	FALSE	NA	NA	FALSE	NA	NA	FALSE	NA	NA
Cluster-34938.150763	K13993	HSP20	HSP20 family protein	FALSE	1.7581	0.56988	UP	2.6613	0.043297	FALSE	0.93315	0.92776	FALSE	1.1564	0.99004	FALSE	1.0295	0.17451	FALSE	1.1095	0.99904	FALSE	-0.44699	0.96599	FALSE	-0.2468	0.96386
Cluster-24469.0	K13993	HSP20	HSP20 family protein	FALSE	3.6797	0.86742	UP	7.0747	0.0071907	FALSE	NA	NA	FALSE	5.7919	0.16315	FALSE	NA	NA	FALSE	NA	NA	FALSE	NA	NA	FALSE	NA	NA
Cluster-34938.87962	K13993	HSP20	HSP20 family protein	FALSE	-1.1364	0.95369	FALSE	0.091753	0.99315	FALSE	-1.2471	0.96099	FALSE	0.14238	0.995	FALSE	0.015978	0.99992	FALSE	1.4011	0.99904	UP	2.0156	0.02227	UP	3.1114	6.53e-11
Cluster-34938.262513	K13993	HSP20	HSP20 family protein	FALSE	0.9122	0.95369	UP	5.8988	0.00019803	FALSE	-0.97459	0.96099	UP	6.0687	0.0056513	FALSE	NA	NA	FALSE	NA	NA	FALSE	NA	NA	FALSE	NA	NA
Cluster-101316.0	K13993	HSP20	HSP20 family protein	FALSE	3.113	0.91534	UP	5.6098	0.030729	FALSE	0.52311	0.9679	FALSE	3.9158	0.77204	FALSE	NA	NA	FALSE	NA	NA	FALSE	NA	NA	FALSE	NA	NA
Cluster-34938.24034	K13993	HSP20	HSP20 family protein	FALSE	5.5273	0.36198	UP	9.247	0.0039474	FALSE	3.0576	0.96099	FALSE	7.6446	0.22023	FALSE	NA	NA	FALSE	NA	NA	FALSE	NA	NA	FALSE	NA	NA
Cluster-34938.13825	K13993	HSP20	HSP20 family protein	FALSE	-3.9796	0.36672	FALSE	-3.0692	0.77062	DOWN	-6.1418	0.033328	FALSE	-2.352	0.99004	FALSE	NA	NA	FALSE	NA	NA	FALSE	NA	NA	FALSE	NA	NA
Cluster-15367.0	K13993	HSP20	HSP20 family protein	FALSE	4.3911	0.78693	UP	8.9144	0.0012861	FALSE	0.6765	0.96538	FALSE	3.9721	0.99004	FALSE	NA	NA	FALSE	NA	NA	FALSE	NA	NA	FALSE	NA	NA
Cluster-34938.186699	K13993	HSP20	HSP20 family protein	FALSE	0.28738	0.95369	FALSE	1.0934	0.70724	FALSE	-0.42434	0.96099	FALSE	0.3272	0.99004	FALSE	-0.3958	0.99785	FALSE	-0.41156	0.99904	UP	1.1097	1.86e-05	FALSE	0.88405	0.0015637
Cluster-46891.0	K13993	HSP20	HSP20 family protein	FALSE	3.0039	0.95369	UP	6.955	0.0042341	FALSE	NA	NA	FALSE	5.2745	0.33989	FALSE	NA	NA	FALSE	NA	NA	FALSE	NA	NA	FALSE	NA	NA
Cluster-34938.141507	K13993	HSP20	HSP20 family protein	FALSE	1.7405	0.6313	UP	3.0598	0.015347	FALSE	1.283	0.79545	FALSE	1.3122	0.99004	UP	1.4437	0.0032681	FALSE	1.4197	0.99904	DOWN	-1.4516	0.013762	FALSE	-0.0005066	0.99973
Cluster-396064.0	K13993	HSP20	HSP20 family protein	FALSE	0.91905	0.95369	FALSE	-0.27497	0.94706	FALSE	0.28284	0.96459	FALSE	0.7827	0.99004	FALSE	2.0987	0.99785	FALSE	3.2916	0.99904	FALSE	0.6286	0.96599	UP	4.0983	0.0021904
Cluster-14520.0	K13993	HSP20	HSP20 family protein	FALSE	2.1594	0.95369	UP	6.0789	0.023831	FALSE	0.6765	0.96538	FALSE	4.2916	0.99004	FALSE	NA	NA	FALSE	NA	NA	FALSE	NA	NA	FALSE	NA	NA
Cluster-34938.127941	K13993	HSP20	HSP20 family protein	FALSE	2.5644	0.80135	FALSE	-1.3185	0.94706	FALSE	-1.6493	0.96099	FALSE	-0.46082	0.995	FALSE	0.059479	0.99992	FALSE	1.6694	0.99904	FALSE	0.16221	0.97447	UP	3.1291	2.19e-05
Cluster-34938.18441	K13993	HSP20	HSP20 family protein	FALSE	5.1748	0.57203	UP	7.7505	0.00061949	FALSE	2.4723	0.96099	FALSE	6.0751	0.095266	FALSE	NA	NA	FALSE	1.0835	0.99904	FALSE	NA	NA	FALSE	NA	NA
Cluster-34938.159819	K13993	HSP20	HSP20 family protein	FALSE	2.2186	0.51458	UP	2.74	0.0084087	FALSE	1.5323	0.81078	FALSE	1.8755	0.57024	UP	1.5554	0.010054	FALSE	1.664	0.99904	FALSE	-0.58409	0.96599	FALSE	1.3714	0.24674
Cluster-287572.0	K13993	HSP20	HSP20 family protein	FALSE	-7.6571	NA	DOWN	-9.1837	0.038311	FALSE	-7.757	0.073211	FALSE	-9.0903	0.15977	FALSE	NA	NA	FALSE	NA	NA	FALSE	NA	NA	FALSE	NA	NA
Cluster-34938.82679	K13993	HSP20	HSP20 family protein	FALSE	3.1871	0.72963	FALSE	2.2172	0.94706	FALSE	1.9585	0.96099	FALSE	0.2628	0.995	FALSE	-1.0281	0.99785	FALSE	1.4995	0.99904	FALSE	0.87424	0.96599	UP	2.2396	0.00036707
Cluster-34938.16457	K13993	HSP20	HSP20 family protein	FALSE	1.0993	0.95369	FALSE	2.4845	0.23042	FALSE	0.022588	0.99424	FALSE	2.1254	0.92937	FALSE	-0.041571	0.99992	FALSE	0.53149	0.99904	UP	2.134	1.99e-07	UP	2.3143	6.22e-07

## Sheet: ROS
Supplementary Table S4b. Reactive oxygen scavenging related gene information
Gene_id	KO ID	KO Name	KO Description	UP_DOWN_REGULATION(IvsF)	log2FC(IvsF)	q value(IvsF)	UP_DOWN_REGULATION(HvsF)	log2FC(HvsF)	q value(HvsF)	UP_DOWN_REGULATION(JvsF)	log2FC(JvsF)	q value(JvsF)	UP_DOWN_REGULATION(GvsF)	log2FC(GvsF)	q value(GvsF)	UP_DOWN_REGULATION(EvsA)	log2FC(EvsA)	q value(EvsA)	UP_DOWN_REGULATION(DvsA)	log2FC(DvsA)	q value(DvsA)	UP_DOWN_REGULATION(CvsA)	log2FC(CvsA)	q value(CvsA)	UP_DOWN_REGULATION(BvsA)	log2FC(BvsA)	q value(BvsA)
Cluster-265859.0	K04565	SOD1	superoxide dismutase, Cu-Zn family	FALSE	-5.1498	0.13853	FALSE	-0.98593	0.94706	DOWN	-6.0898	0.040694	FALSE	-0.051691	0.995	FALSE	NA	NA	FALSE	NA	NA	FALSE	NA	NA	FALSE	NA	NA
Cluster-34938.33163	K04565	SOD1	superoxide dismutase, Cu-Zn family	DOWN	-5.9218	0.011577	FALSE	-2.1602	0.66202	DOWN	-4.6184	0.038176	FALSE	-2.1295	0.99004	FALSE	NA	NA	FALSE	NA	NA	FALSE	NA	NA	FALSE	NA	NA
Cluster-227036.0	K04565	SOD1	superoxide dismutase, Cu-Zn family	FALSE	-4.6704	0.27261	DOWN	-6.1344	0.035934	FALSE	-5.5794	0.066307	FALSE	-3.222	0.46366	FALSE	NA	NA	FALSE	NA	NA	FALSE	NA	NA	FALSE	NA	NA
Cluster-219802.0	K04565	SOD1	superoxide dismutase, Cu-Zn family	DOWN	-7.3539	0.017947	DOWN	-7.0399	0.00404	DOWN	-6.4775	0.010151	DOWN	-6.0152	0.045929	FALSE	NA	NA	FALSE	NA	NA	FALSE	NA	NA	FALSE	NA	NA
Cluster-220028.0	K04565	SOD1	superoxide dismutase, Cu-Zn family	FALSE	-5.5635	0.15326	DOWN	-6.3317	0.040194	FALSE	-2.5314	0.6703	FALSE	-2.7945	0.99004	FALSE	NA	NA	FALSE	NA	NA	FALSE	NA	NA	FALSE	NA	NA
Cluster-34938.30952	K04565	SOD1	superoxide dismutase, Cu-Zn family	FALSE	-2.9764	0.30744	FALSE	-0.56317	0.94706	DOWN	-3.8636	0.043082	FALSE	-0.52241	0.99004	FALSE	NA	NA	FALSE	NA	NA	FALSE	NA	NA	FALSE	NA	NA
Cluster-267453.0	K04565	SOD1	superoxide dismutase, Cu-Zn family	FALSE	-4.5392	0.073767	DOWN	-4.6649	0.026847	FALSE	-4.1452	0.23267	FALSE	-3.7981	0.22164	FALSE	NA	NA	FALSE	NA	NA	FALSE	NA	NA	FALSE	NA	NA
Cluster-246929.0	K04565	SOD1	superoxide dismutase, Cu-Zn family	FALSE	-6.3788	0.11532	FALSE	-1.8593	0.78648	DOWN	-6.4343	0.049898	FALSE	-0.94625	0.99004	FALSE	NA	NA	FALSE	NA	NA	FALSE	NA	NA	FALSE	NA	NA
Cluster-201582.0	K04564	SOD2	superoxide dismutase, Fe-Mn family	DOWN	-6.9976	0.033341	FALSE	-3.8407	0.094083	DOWN	-7.0835	0.0080629	FALSE	-5.6593	0.085507	FALSE	NA	NA	FALSE	NA	NA	FALSE	NA	NA	FALSE	NA	NA
Cluster-256971.0	K04564	SOD2	superoxide dismutase, Fe-Mn family	FALSE	-6.2291	0.060355	FALSE	-3.659	0.20457	DOWN	-5.2984	0.046926	FALSE	-2.9767	0.69927	FALSE	NA	NA	FALSE	NA	NA	FALSE	NA	NA	FALSE	NA	NA
Cluster-210572.0	K04564	SOD2	superoxide dismutase, Fe-Mn family	DOWN	-7.8454	0.0022021	DOWN	-5.058	0.00027021	DOWN	-6.4929	0.00030681	DOWN	-4.596	0.0043426	FALSE	NA	NA	FALSE	NA	NA	FALSE	NA	NA	FALSE	NA	NA
Cluster-34938.40652	K04564	SOD2	superoxide dismutase, Fe-Mn family	DOWN	-8.3014	0.00094856	DOWN	-8.944	1.9976e-05	DOWN	-8.3821	9.5772e-05	DOWN	-6.9567	0.0021466	FALSE	NA	NA	FALSE	NA	NA	FALSE	NA	NA	FALSE	NA	NA
Cluster-214156.0	K04564	SOD2	superoxide dismutase, Fe-Mn family	DOWN	-6.6108	0.019969	DOWN	-8.0739	0.0004453	DOWN	-8.4815	0.00039152	DOWN	-8.005	0.0020704	FALSE	NA	NA	FALSE	NA	NA	FALSE	NA	NA	FALSE	NA	NA
Cluster-226420.0	K04564	SOD2	superoxide dismutase, Fe-Mn family	FALSE	-5.8994	0.089289	FALSE	-1.7044	0.86794	DOWN	-6.9302	0.013424	FALSE	-0.78151	0.99004	FALSE	NA	NA	FALSE	NA	NA	FALSE	NA	NA	FALSE	NA	NA
Cluster-224303.0	K04564	SOD2	superoxide dismutase, Fe-Mn family	DOWN	-6.4148	0.038474	DOWN	-7.0662	0.0039383	DOWN	-6.503	0.0098207	FALSE	-1.7195	0.99004	FALSE	NA	NA	FALSE	NA	NA	FALSE	NA	NA	FALSE	NA	NA
Cluster-312100.0	K04564	SOD2	superoxide dismutase, Fe-Mn family	DOWN	-8.0867	0.0037861	DOWN	-4.9344	0.0064363	DOWN	-7.2133	0.0016599	DOWN	-4.8351	0.022487	FALSE	NA	NA	FALSE	NA	NA	FALSE	NA	NA	FALSE	NA	NA
Cluster-258256.0	K04564	SOD2	superoxide dismutase, Fe-Mn family	FALSE	-3.635	0.52473	DOWN	-6.0777	0.044956	DOWN	-6.4853	0.038935	FALSE	-2.7395	0.99004	FALSE	NA	NA	FALSE	NA	NA	FALSE	NA	NA	FALSE	NA	NA
Cluster-212671.0	K04564	SOD2	superoxide dismutase, Fe-Mn family	FALSE	-4.2986	0.2111	FALSE	-1.7508	0.83496	DOWN	-6.1951	0.028717	FALSE	-0.084216	0.995	FALSE	NA	NA	FALSE	NA	NA	FALSE	NA	NA	FALSE	NA	NA
Cluster-251648.0	K04564	SOD2	superoxide dismutase, Fe-Mn family	FALSE	-1.6373	0.95369	FALSE	-3.623	0.12511	DOWN	-6.4172	0.015276	FALSE	0.18674	0.995	FALSE	NA	NA	FALSE	NA	NA	FALSE	NA	NA	FALSE	NA	NA
Cluster-267458.0	K04564	SOD2	superoxide dismutase, Fe-Mn family	FALSE	-3.2554	0.51723	FALSE	-5.7934	0.052929	DOWN	-7.1259	0.021162	FALSE	-1.8545	0.99004	FALSE	NA	NA	FALSE	NA	NA	FALSE	NA	NA	FALSE	NA	NA
Cluster-219164.0	K04564	SOD2	superoxide dismutase, Fe-Mn family	FALSE	-7.4558	NA	DOWN	-6.5116	0.016793	FALSE	-6.2252	NA	FALSE	-2.5615	0.98095	FALSE	NA	NA	FALSE	NA	NA	FALSE	NA	NA	FALSE	NA	NA
Cluster-318616.0	K04564	SOD2	superoxide dismutase, Fe-Mn family	FALSE	-3.5346	0.16513	FALSE	-2.2348	0.18416	DOWN	-8.547	0.00012975	FALSE	-1.6885	0.99004	FALSE	NA	NA	FALSE	NA	NA	FALSE	NA	NA	FALSE	NA	NA
Cluster-222998.0	K04564	SOD2	superoxide dismutase, Fe-Mn family	DOWN	-7.7346	0.017626	DOWN	-6.4316	0.013777	DOWN	-6.8445	0.010971	FALSE	-2.0094	0.99004	FALSE	NA	NA	FALSE	NA	NA	FALSE	NA	NA	FALSE	NA	NA
Cluster-34938.166547	K03781	katE, CAT, catB, srpA	catalase	FALSE	0.12615	0.97444	FALSE	0.87418	0.94706	FALSE	0.081541	0.97549	FALSE	0.23407	0.99004	FALSE	0.22589	0.99785	FALSE	0.70132	0.99904	UP	1.8793	1.2111e-05	UP	1.1944	0.038952
Cluster-221221.0	K03781	katE, CAT, catB, srpA	catalase	FALSE	-5.2592	0.10084	FALSE	-2.0756	0.43225	DOWN	-4.6755	0.010019	FALSE	-0.44631	0.99004	FALSE	NA	NA	FALSE	NA	NA	FALSE	NA	NA	FALSE	NA	NA
Cluster-195660.0	K03781	katE, CAT, catB, srpA	catalase	FALSE	-4.6348	0.21294	FALSE	-3.4148	0.16863	DOWN	-7.2081	0.0074014	FALSE	-0.77887	0.99004	FALSE	NA	NA	FALSE	NA	NA	FALSE	NA	NA	FALSE	NA	NA
Cluster-34938.270217	K03781	katE, CAT, catB, srpA	catalase	UP	7.5341	0.044139	FALSE	-2.3562	0.73703	FALSE	1.9137	0.74008	FALSE	1.2646	0.99004	FALSE	NA	NA	FALSE	NA	NA	FALSE	NA	NA	FALSE	NA	NA
Cluster-317235.0	K03781	katE, CAT, catB, srpA	catalase	DOWN	-6.9359	0.040524	DOWN	-6.6146	0.012509	DOWN	-7.0179	0.010888	FALSE	-6.5494	0.05055	FALSE	NA	NA	FALSE	NA	NA	FALSE	NA	NA	FALSE	NA	NA
Cluster-284523.0	K03781	katE, CAT, catB, srpA	catalase	FALSE	-1.3024	0.95369	DOWN	-3.5125	0.0092977	FALSE	-0.77315	0.96099	FALSE	-2.3385	0.94235	FALSE	NA	NA	FALSE	NA	NA	FALSE	NA	NA	FALSE	NA	NA
Cluster-34938.156254	K03781	katE, CAT, catB, srpA	catalase	FALSE	-0.38835	0.95369	FALSE	0.074688	0.9778	FALSE	-0.038818	0.98032	FALSE	0.56928	0.99004	DOWN	-1.1405	0.0075839	FALSE	-1.2464	0.99904	UP	1.5969	1.9688e-08	FALSE	0.68216	0.10992
Cluster-227186.0	K03781	katE, CAT, catB, srpA	catalase	FALSE	-4.406	0.21163	DOWN	-5.3898	0.017411	DOWN	-6.2706	0.022638	FALSE	-2.7597	0.66329	FALSE	NA	NA	FALSE	NA	NA	FALSE	NA	NA	FALSE	NA	NA
Cluster-34938.6230	K03781	katE, CAT, catB, srpA	catalase	DOWN	-7.5336	0.0054243	FALSE	-3.8791	0.12549	DOWN	-8.5884	0.000246	FALSE	-4.1396	0.20575	FALSE	NA	NA	FALSE	NA	NA	FALSE	NA	NA	FALSE	NA	NA
Cluster-170325.0	K03781	katE, CAT, catB, srpA	catalase	DOWN	-8.3867	0.0018783	DOWN	-4.2445	0.011697	DOWN	-6.58	0.0010677	DOWN	-4.8276	0.0033125	FALSE	NA	NA	FALSE	NA	NA	FALSE	NA	NA	FALSE	NA	NA
Cluster-34938.158051	K00430	E1.11.1.7	peroxidase	FALSE	0.68392	0.95369	FALSE	-0.18332	0.94706	FALSE	1.5878	0.65724	FALSE	0.51651	0.99004	FALSE	0.8155	0.017811	FALSE	0.72065	0.99904	UP	1.1273	0.00084763	UP	1.1391	0.00028934
Cluster-34938.253198	K00430	E1.11.1.7	peroxidase	DOWN	-6.6179	0.025411	FALSE	-1.7754	0.94706	FALSE	-0.24699	0.96987	FALSE	1.7515	0.99004	FALSE	NA	NA	FALSE	NA	NA	FALSE	NA	NA	FALSE	NA	NA
Cluster-34938.131047	K00430	E1.11.1.7	peroxidase	FALSE	-0.93607	0.95369	FALSE	-0.86034	0.94706	FALSE	0.84065	0.96099	FALSE	-0.37893	0.99004	FALSE	0.47618	0.99785	FALSE	-0.27252	0.99904	FALSE	0.5686	0.65499	UP	1.347	0.00072146
Cluster-34938.158184	K00430	E1.11.1.7	peroxidase	FALSE	0.42802	0.95369	FALSE	-0.37078	0.94706	FALSE	1.3898	0.83184	FALSE	0.36312	0.99004	FALSE	0.51222	0.99785	FALSE	0.27575	0.99904	FALSE	0.58872	0.45108	UP	1.0656	0.031233
Cluster-34938.158181	K00430	E1.11.1.7	peroxidase	FALSE	0.21691	0.95501	FALSE	-0.70284	0.94706	FALSE	1.0211	0.96099	FALSE	-0.38942	0.99004	FALSE	0.53033	0.29707	FALSE	-0.055982	0.99904	FALSE	0.30712	0.7723	UP	1.0904	0.00054961
Cluster-34938.158180	K00430	E1.11.1.7	peroxidase	FALSE	0.53834	0.95369	FALSE	-0.26398	0.94706	FALSE	1.3875	0.75681	FALSE	0.22692	0.99004	FALSE	0.56397	0.19363	FALSE	0.42512	0.99904	FALSE	0.57697	0.17329	UP	1.2301	1.08e-06
Cluster-34938.194572	K00430	E1.11.1.7	peroxidase	FALSE	1.0628	0.95369	FALSE	0.23402	0.94706	FALSE	2.0759	0.31188	FALSE	1.1098	0.99004	FALSE	0.39575	0.99785	FALSE	0.46141	0.99904	UP	1.0865	0.00088058	UP	1.2494	0.00057237
Cluster-34938.142948	K00430	E1.11.1.7	peroxidase	FALSE	-0.87345	0.95369	FALSE	-0.76901	0.94706	FALSE	-1.0641	0.9413	FALSE	-0.92392	0.99004	UP	2.4149	8.19e-07	UP	1.9439	0.0027983	UP	2.3078	0.00047463	UP	3.5572	0.010207
Cluster-34938.169687	K00430	E1.11.1.7	peroxidase	FALSE	0.69662	0.95369	FALSE	0.50887	0.94706	FALSE	-0.31765	0.96538	FALSE	1.098	0.99004	FALSE	-0.14333	0.99785	FALSE	0.29565	0.99904	UP	1.6403	0.0003579	FALSE	1.4162	0.53307
Cluster-34938.85035	K00430	E1.11.1.7	peroxidase	FALSE	-3.3118	0.29229	FALSE	-1.952	0.23329	FALSE	-0.13705	0.96732	FALSE	-1.3504	0.99004	FALSE	-0.69868	0.99785	FALSE	-1.1968	0.99904	FALSE	-0.96038	0.78453	DOWN	-2.7239	0.030945
Cluster-34938.28975	K00432	E1.11.1.9	glutathione peroxidase	FALSE	-0.48727	0.95369	FALSE	-2.3128	0.71806	DOWN	-6.7742	0.040829	FALSE	0.45476	0.99004	FALSE	NA	NA	FALSE	NA	NA	FALSE	NA	NA	FALSE	NA	NA
Cluster-34938.243518	K00432	E1.11.1.9	glutathione peroxidase	FALSE	3.9242	0.78693	FALSE	1.0132	0.94706	FALSE	1.6184	0.96099	FALSE	-0.81939	0.99004	FALSE	-1.5057	0.99785	DOWN	-6.2643	0.028108	FALSE	0.20374	0.96599	FALSE	-0.03531	0.99726
Cluster-295248.0	K00432	E1.11.1.9	glutathione peroxidase	FALSE	-5.8068	0.093494	DOWN	-5.479	0.037777	DOWN	-6.8448	0.01368	FALSE	-3.9762	0.45432	FALSE	NA	NA	FALSE	NA	NA	FALSE	NA	NA	FALSE	NA	NA
Cluster-34938.41718	K00432	E1.11.1.9	glutathione peroxidase	FALSE	-3.8585	0.22892	FALSE	-1.021	0.94706	DOWN	-5.3773	0.032805	FALSE	-0.36187	0.99004	FALSE	NA	NA	FALSE	NA	NA	FALSE	NA	NA	FALSE	NA	NA
Cluster-290410.0	K00432	E1.11.1.9	glutathione peroxidase	FALSE	-7.0143	0.093239	FALSE	-6.6097	0.061	DOWN	-8.0037	0.028239	FALSE	-5.6804	0.25125	FALSE	NA	NA	FALSE	NA	NA	FALSE	NA	NA	FALSE	NA	NA
Cluster-230957.0	K00432	E1.11.1.9	glutathione peroxidase	FALSE	-5.865	0.10053	FALSE	-2.8105	0.25064	DOWN	-6.8986	0.017034	FALSE	-2.5694	0.76322	FALSE	NA	NA	FALSE	NA	NA	FALSE	NA	NA	FALSE	NA	NA
Cluster-265511.0	K00799	GST, gst	glutathione S-transferase	FALSE	-3.9173	0.26667	FALSE	-2.8597	0.31741	DOWN	-7.4426	0.0044701	FALSE	-1.2142	0.99004	FALSE	NA	NA	FALSE	NA	NA	FALSE	NA	NA	FALSE	NA	NA
Cluster-34938.95342	K00799	GST, gst	glutathione S-transferase	FALSE	1.2674	0.95369	FALSE	1.5027	0.94706	FALSE	0.87502	0.96099	FALSE	0.86601	0.99004	FALSE	-0.41908	0.99785	FALSE	-0.46418	0.99904	UP	1.0746	0.0070958	FALSE	0.45889	0.79677
Cluster-34938.155086	K00799	GST, gst	glutathione S-transferase	FALSE	0.20844	0.96042	FALSE	1.2322	0.42663	FALSE	-1.1142	0.88484	FALSE	0.20984	0.99004	FALSE	-1.4303	0.9761	FALSE	-0.86888	0.99904	FALSE	-0.68362	0.67372	DOWN	-1.9404	0.00041061
Cluster-34938.36211	K00799	GST, gst	glutathione S-transferase	FALSE	-3.5236	NA	DOWN	-7.251	0.049353	FALSE	0.52357	NA	FALSE	-9.4098	0.077706	FALSE	NA	NA	FALSE	NA	NA	FALSE	NA	NA	FALSE	NA	NA
Cluster-230978.0	K00799	GST, gst	glutathione S-transferase	FALSE	-2.5839	0.65865	FALSE	-0.81126	0.94706	DOWN	-6.8433	0.01182	FALSE	-0.60259	0.99004	FALSE	NA	NA	FALSE	NA	NA	FALSE	NA	NA	FALSE	NA	NA
Cluster-34938.149815	K00799	GST, gst	glutathione S-transferase	FALSE	0.012801	0.9969	FALSE	0.95168	0.94706	FALSE	-1.7375	0.48906	FALSE	-0.76107	0.99004	FALSE	-0.68055	0.99785	FALSE	-1.022	0.99904	FALSE	-1.1371	0.080602	DOWN	-1.9637	0.0036297
Cluster-34938.149812	K00799	GST, gst	glutathione S-transferase	FALSE	-0.12042	0.98544	FALSE	0.75196	0.94706	FALSE	-1.7649	0.42401	FALSE	-0.25639	0.99004	FALSE	-1.2873	0.31346	FALSE	-1.3611	0.92379	FALSE	-1.2293	0.11128	DOWN	-1.6983	0.015762
Cluster-34938.175742	K00799	GST, gst	glutathione S-transferase	FALSE	-0.20752	0.95369	FALSE	-0.864	0.79478	FALSE	-0.85591	0.95383	FALSE	-0.40032	0.99004	FALSE	0.053667	0.99814	FALSE	0.19194	0.99904	UP	1.1019	0.0012705	UP	1.056	0.048892
Cluster-226977.0	K00799	GST, gst	glutathione S-transferase	DOWN	-7.1051	0.031219	FALSE	-4.8928	0.064406	DOWN	-7.186	0.0077113	FALSE	-2.8158	0.75087	FALSE	NA	NA	FALSE	NA	NA	FALSE	NA	NA	FALSE	NA	NA
Cluster-34938.167158	K00799	GST, gst	glutathione S-transferase	FALSE	0.72087	0.95369	FALSE	1.1332	0.67147	FALSE	0.12382	0.96538	FALSE	1.1124	0.99004	FALSE	0.48877	0.99785	FALSE	1.0035	0.78368	UP	1.424	0.00012535	FALSE	0.66166	0.33243
Cluster-34938.78570	K00799	GST, gst	glutathione S-transferase	FALSE	1.6022	NA	UP	3.6802	0.0048088	FALSE	0.32248	0.96538	FALSE	3.1379	0.24113	FALSE	0.89776	0.99785	FALSE	1.0657	0.99904	UP	2.5283	3.5774e-11	UP	2.6169	1.1472e-10
Cluster-34938.7278	K00799	GST, gst	glutathione S-transferase	FALSE	-1.1869	0.95369	FALSE	-3.0878	0.7368	FALSE	1.2203	0.96099	DOWN	-6.9027	0.045308	FALSE	NA	NA	FALSE	NA	NA	FALSE	NA	NA	FALSE	NA	NA
Cluster-34938.155687	K00799	GST, gst	glutathione S-transferase	FALSE	-0.43325	0.95369	FALSE	-0.70856	0.94706	FALSE	-1.4583	0.65892	FALSE	-0.33934	0.99004	FALSE	-0.83193	0.99785	FALSE	-0.59709	0.99904	FALSE	-0.87364	0.11268	DOWN	-1.4621	0.00016577
Cluster-34938.51391	K00799	GST, gst	glutathione S-transferase	FALSE	-4.1538	0.4253	FALSE	-2.8602	0.55353	DOWN	-8.0819	0.0058825	FALSE	0.24372	0.995	FALSE	NA	NA	FALSE	NA	NA	FALSE	NA	NA	FALSE	NA	NA
Cluster-175506.0	K00799	GST, gst	glutathione S-transferase	FALSE	-5.013	0.16393	FALSE	-3.0715	0.24738	DOWN	-5.9588	0.026386	FALSE	-3.6691	0.31532	FALSE	NA	NA	FALSE	NA	NA	FALSE	NA	NA	FALSE	NA	NA
Cluster-34938.137728	K00799	GST, gst	glutathione S-transferase	FALSE	0.34567	0.95369	FALSE	-0.48037	0.94706	FALSE	0.18635	0.96538	FALSE	0.24461	0.99004	FALSE	-0.35147	0.99785	FALSE	-0.1733	0.99904	DOWN	-1.1071	0.00025571	FALSE	-0.99161	0.0069361
Cluster-238879.0	K00799	GST, gst	glutathione S-transferase	DOWN	-5.6574	0.025886	FALSE	-1.9129	0.55688	DOWN	-8.1433	0.00085027	FALSE	-1.0718	0.99004	FALSE	NA	NA	FALSE	NA	NA	FALSE	NA	NA	FALSE	NA	NA
Cluster-34938.162600	K00799	GST, gst	glutathione S-transferase	FALSE	0.29272	0.95369	FALSE	1.1783	0.44578	FALSE	-0.85857	0.96099	FALSE	0.15901	0.99004	DOWN	-1.9936	0.014304	FALSE	-1.3405	0.99904	FALSE	-1.2567	0.21392	DOWN	-2.0162	0.0075426
Cluster-34938.151754	K00799	GST, gst	glutathione S-transferase	FALSE	-0.31098	0.95369	FALSE	0.18585	0.94706	FALSE	-1.6226	0.60011	FALSE	-1.2934	0.99004	FALSE	-0.37957	0.99785	FALSE	-1.0573	0.99904	DOWN	-1.6259	0.019658	FALSE	-0.77974	0.66847
Cluster-34938.23279	K00799	GST, gst	glutathione S-transferase	FALSE	NA	NA	UP	8.9497	0.00050888	FALSE	NA	NA	FALSE	10.879	NA	FALSE	NA	NA	FALSE	NA	NA	FALSE	NA	NA	FALSE	NA	NA
Cluster-34938.37431	K00799	GST, gst	glutathione S-transferase	FALSE	0.14481	0.98757	DOWN	-3.9268	0.0068208	FALSE	-0.74324	0.96099	FALSE	-2.0676	0.99004	FALSE	NA	NA	FALSE	NA	NA	FALSE	NA	NA	FALSE	NA	NA
Cluster-34938.43678	K00799	GST, gst	glutathione S-transferase	FALSE	-4.1764	0.20539	FALSE	-2.9214	0.32138	DOWN	-6.4279	0.011963	FALSE	-2.5453	0.92436	FALSE	NA	NA	FALSE	NA	NA	FALSE	NA	NA	FALSE	NA	NA
Cluster-34938.161074	K00799	GST, gst	glutathione S-transferase	FALSE	0.61549	0.95369	FALSE	0.3492	0.94706	FALSE	0.81785	0.96099	FALSE	0.41859	0.99004	FALSE	-0.4588	0.99785	FALSE	-0.71653	0.99904	DOWN	-1.5595	6.1198e-05	DOWN	-1.0534	0.021396
Cluster-34938.26403	K00799	GST, gst	glutathione S-transferase	FALSE	-6.7705	0.070722	DOWN	-6.4179	0.030974	DOWN	-6.8339	0.025995	FALSE	-6.3441	0.11298	FALSE	NA	NA	FALSE	NA	NA	FALSE	NA	NA	FALSE	NA	NA
Cluster-34938.157340	K00799	GST, gst	glutathione S-transferase	FALSE	-0.36546	0.95369	FALSE	0.32478	0.94706	FALSE	-1.3984	0.71208	FALSE	-0.24192	0.99004	FALSE	-1.0692	0.99785	FALSE	-1.1634	0.99904	FALSE	-0.79418	0.96599	DOWN	-1.4816	0.020848
Cluster-219688.0	K00799	GST, gst	glutathione S-transferase	DOWN	-5.9834	0.011586	FALSE	-2.1533	0.30641	DOWN	-6.2348	0.00041473	FALSE	-1.9018	0.86339	FALSE	NA	NA	FALSE	NA	NA	FALSE	NA	NA	FALSE	NA	NA
Cluster-34938.121005	K00434	E1.11.1.11	L-ascorbate peroxidase	FALSE	0.056999	0.98757	FALSE	-0.29781	0.94706	FALSE	0.41498	0.96099	FALSE	-0.25046	0.99004	UP	1.4742	0.0067237	FALSE	0.34369	0.99904	FALSE	-0.89529	0.19579	FALSE	0.28378	0.96386
Cluster-34938.189777	K00434	E1.11.1.11	L-ascorbate peroxidase	FALSE	0.2286	0.95369	FALSE	-0.070949	0.9869	FALSE	0.11261	0.97078	FALSE	0.66334	0.99004	FALSE	0.32933	0.99785	FALSE	-0.11987	0.99904	FALSE	0.29702	0.96599	UP	1.1451	0.011812
Cluster-34938.193723	K00434	E1.11.1.11	L-ascorbate peroxidase	FALSE	0.88974	0.95369	FALSE	0.25135	0.94706	FALSE	1.2962	0.88508	FALSE	0.47508	0.99004	UP	1.4616	0.000536	FALSE	0.86	0.99904	FALSE	-0.72925	0.19204	FALSE	0.18562	0.96386
Cluster-34938.211930	K17893	AOX1, AOX2	ubiquinol oxidase	FALSE	-0.32645	0.95369	FALSE	0.64544	0.94706	FALSE	-0.38672	0.96099	FALSE	-0.58189	0.99004	FALSE	-0.20316	0.99785	FALSE	-0.18809	0.99904	FALSE	-0.90961	0.1001	DOWN	-1.3483	0.0043961
Cluster-34938.12439	K17893	AOX1, AOX2	ubiquinol oxidase	FALSE	0.17808	0.97506	UP	4.1958	0.030316	FALSE	-0.354	0.96538	FALSE	2.4954	0.89099	FALSE	NA	NA	FALSE	NA	NA	FALSE	NA	NA	FALSE	NA	NA
Cluster-34938.26685	K17893	AOX1, AOX2	ubiquinol oxidase	FALSE	5.2688	NA	UP	6.453	4.27e-09	FALSE	-0.72116	0.96099	FALSE	4.2184	0.21933	FALSE	NA	NA	FALSE	1.0835	0.99904	FALSE	NA	NA	FALSE	NA	NA
Cluster-252290.0	K17893	AOX1, AOX2	ubiquinol oxidase	FALSE	-4.1379	0.31093	FALSE	-2.0668	0.5432	DOWN	-7.0052	0.0077118	FALSE	-1.5552	0.99004	FALSE	NA	NA	FALSE	NA	NA	FALSE	NA	NA	FALSE	NA	NA
Cluster-161502.0	K17893	AOX1, AOX2	ubiquinol oxidase	FALSE	-1.1745	0.95369	UP	4.6959	0.043682	FALSE	-2.2087	0.96099	FALSE	2.3733	0.99004	FALSE	NA	NA	FALSE	NA	NA	FALSE	NA	NA	FALSE	NA	NA
Cluster-293356.0	K17893	AOX1, AOX2	ubiquinol oxidase	FALSE	1.4389	0.95369	UP	3.8658	0.033655	FALSE	0.33824	0.96538	FALSE	3.898	0.072914	FALSE	NA	NA	FALSE	NA	NA	FALSE	NA	NA	FALSE	NA	NA
Cluster-34938.48573	K17893	AOX1, AOX2	ubiquinol oxidase	DOWN	-4.0202	0.049365	FALSE	-1.5121	0.56126	DOWN	-4.8094	0.0011592	FALSE	-1.601	0.985	FALSE	NA	NA	FALSE	NA	NA	FALSE	NA	NA	FALSE	0.87314	0.96386
Cluster-34938.48574	K17893	AOX1, AOX2	ubiquinol oxidase	FALSE	-4.0864	0.14322	FALSE	-1.3169	0.94706	DOWN	-7.3583	0.0011389	FALSE	-1.5924	0.99004	FALSE	NA	NA	FALSE	NA	NA	FALSE	NA	NA	FALSE	NA	NA
Cluster-212986.0	K17893	AOX1, AOX2	ubiquinol oxidase	FALSE	3.5236	0.77987	UP	7.2052	0.0029756	FALSE	1.4634	0.96099	FALSE	5.8232	0.2725	FALSE	NA	NA	FALSE	NA	NA	FALSE	NA	NA	FALSE	NA	NA
Cluster-24002.0	K17893	AOX1, AOX2	ubiquinol oxidase	FALSE	NA	NA	UP	6.7818	0.0045042	FALSE	2.2346	0.96099	FALSE	6.3464	0.69353	FALSE	NA	NA	FALSE	NA	NA	FALSE	NA	NA	FALSE	NA	NA
Cluster-241823.0	K17893	AOX1, AOX2	ubiquinol oxidase	DOWN	-5.3157	0.0084923	DOWN	-3.7314	0.017359	DOWN	-6.8519	5.87e-06	FALSE	-2.7816	0.30507	FALSE	NA	NA	FALSE	NA	NA	FALSE	NA	NA	FALSE	NA	NA
Cluster-255994.0	K17893	AOX1, AOX2	ubiquinol oxidase	FALSE	-1.1364	0.95369	UP	5.4222	0.047803	FALSE	-1.2471	0.96099	FALSE	4.6654	0.49829	FALSE	NA	NA	FALSE	NA	NA	FALSE	NA	NA	FALSE	NA	NA
Cluster-34938.174229	K17893	AOX1, AOX2	ubiquinol oxidase	FALSE	-0.16364	0.96042	FALSE	-1.0356	0.87822	FALSE	-0.49354	0.96099	FALSE	-0.10386	0.995	FALSE	-0.0011593	0.99992	FALSE	0.11561	0.99904	DOWN	-1.1068	0.036222	FALSE	-0.94874	0.13794
Cluster-28031.0	K17893	AOX1, AOX2	ubiquinol oxidase	FALSE	1.6903	0.95369	UP	5.8877	0.043571	FALSE	0.21855	0.9769	FALSE	5.6258	0.20897	FALSE	NA	NA	FALSE	NA	NA	FALSE	NA	NA	FALSE	NA	NA
Cluster-189506.0	K17893	AOX1, AOX2	ubiquinol oxidase	FALSE	-4.0439	0.16257	FALSE	-1.2297	0.94706	DOWN	-5.9317	0.0055567	FALSE	-1.0315	0.99004	FALSE	NA	NA	FALSE	NA	NA	FALSE	NA	NA	FALSE	NA	NA
Cluster-17551.0	K17893	AOX1, AOX2	ubiquinol oxidase	FALSE	0.78711	0.95369	UP	6.3215	0.021811	FALSE	NA	NA	FALSE	4.8356	0.59226	FALSE	NA	NA	FALSE	NA	NA	FALSE	NA	NA	FALSE	NA	NA
Cluster-34938.20153	K17893	AOX1, AOX2	ubiquinol oxidase	FALSE	-1.0436	0.95369	UP	3.8446	0.048326	FALSE	-0.51631	0.96099	FALSE	3.749	0.27112	FALSE	NA	NA	FALSE	NA	NA	FALSE	NA	NA	FALSE	NA	NA
Cluster-34938.19688	K17893	AOX1, AOX2	ubiquinol oxidase	FALSE	NA	NA	UP	6.3405	0.036551	FALSE	NA	NA	FALSE	5.3914	0.39129	FALSE	NA	NA	FALSE	NA	NA	FALSE	NA	NA	FALSE	NA	NA
Cluster-114765.1	K17893	AOX1, AOX2	ubiquinol oxidase	FALSE	-3.5865	0.29331	FALSE	-0.18572	0.96312	DOWN	-5.6635	0.0015508	FALSE	0.31727	0.99004	FALSE	NA	NA	FALSE	NA	NA	FALSE	NA	NA	FALSE	NA	NA
Cluster-34938.157010	K17893	AOX1, AOX2	ubiquinol oxidase	FALSE	0.067135	0.98757	FALSE	-0.37209	0.94706	FALSE	-0.54362	0.96099	FALSE	0.32019	0.99004	FALSE	0.92527	0.23614	FALSE	0.40949	0.99904	FALSE	0.8821	0.10452	UP	1.2726	0.0047466
Cluster-5445.0	K17893	AOX1, AOX2	ubiquinol oxidase	FALSE	NA	NA	UP	7.3104	0.047281	FALSE	0.6765	0.96538	FALSE	NA	NA	FALSE	NA	NA	FALSE	NA	NA	FALSE	NA	NA	FALSE	NA	NA

## Sheet: Hormones
Supplementary Table S4c. Hormone-related gene information
Gene_id	KO ID	KO Name	KO Description	UP_DOWN_REGULATION(IvsF)	log2FC(IvsF)	q value(IvsF)	UP_DOWN_REGULATION(HvsF)	log2FC(HvsF)	q value(HvsF)	UP_DOWN_REGULATION(JvsF)	log2FC(JvsF)	q value(JvsF)	UP_DOWN_REGULATION(GvsF)	log2FC(GvsF)	q value(GvsF)	UP_DOWN_REGULATION(EvsA)	log2FC(EvsA)	q value(EvsA)	UP_DOWN_REGULATION(DvsA)	log2FC(DvsA)	q value(DvsA)	UP_DOWN_REGULATION(CvsA)	log2FC(CvsA)	q value(CvsA)	UP_DOWN_REGULATION(BvsA)	log2FC(BvsA)	q value(BvsA)
Cluster-34938.148769	K09840	NCED	9-cis-epoxycarotenoid dioxygenase	FALSE	0.23798	0.95369	FALSE	1.1833	0.87932	FALSE	0.84995	0.96099	FALSE	1.8332	0.6129	FALSE	0.64644	0.81744	FALSE	0.96279	0.63894	UP	2.7898	1.05e-09	UP	2.6965	2.42e-21
Cluster-34938.242837	K09840	NCED	9-cis-epoxycarotenoid dioxygenase	FALSE	-0.10063	0.98446	FALSE	-0.96568	0.94706	FALSE	-0.89444	0.96099	FALSE	0.2579	0.99004	UP	3.7992	7.13e-09	UP	3.1244	0.020382	FALSE	0.85781	0.96599	FALSE	2.0961	0.20983
Cluster-34938.68520	K09840	NCED	9-cis-epoxycarotenoid dioxygenase	FALSE	0.18343	0.95501	FALSE	-0.091277	0.976	FALSE	0.49557	0.96099	FALSE	0.37905	0.99004	UP	1.9901	0.048187	UP	3.1662	0.029959	FALSE	0.024533	0.99173	FALSE	0.57897	0.96386
Cluster-34938.176224	K14497	PP2C	protein phosphatase 2C	FALSE	0.85021	0.95369	FALSE	0.22679	0.94706	FALSE	0.37161	0.96099	FALSE	0.53946	0.99004	UP	1.3436	1.1914e-07	UP	1.365	0.00046661	FALSE	0.37934	0.3606	FALSE	0.68482	0.597
Cluster-34938.169389	K14497	PP2C	protein phosphatase 2C	FALSE	1.2595	0.92883	FALSE	-0.39924	0.94706	FALSE	0.86283	0.96099	FALSE	0.39514	0.99004	UP	1.75	2.7071e-05	FALSE	1.3605	0.053961	UP	1.4351	1.2366e-08	UP	1.353	0.0017104
Cluster-34938.122726	K14497	PP2C	protein phosphatase 2C	FALSE	1.2211	0.95369	FALSE	-0.64339	0.94706	FALSE	1.2757	0.74008	FALSE	0.74943	0.99004	UP	1.4563	0.00028583	FALSE	1.2469	0.13566	FALSE	-0.63354	0.41319	FALSE	-0.12188	0.96386
Cluster-34938.134511	K14497	PP2C	protein phosphatase 2C	FALSE	0.94595	0.95369	FALSE	-0.095432	0.97712	FALSE	0.93143	0.96099	FALSE	0.77034	0.99004	UP	1.4746	0.0021719	FALSE	1.0563	0.24495	UP	1.1471	0.00079874	UP	1.1746	0.0025731
Cluster-34938.188277	K14497	PP2C	protein phosphatase 2C	FALSE	0.2722	0.95369	FALSE	-0.36119	0.94706	FALSE	-0.078215	0.97549	FALSE	0.27593	0.99004	UP	1.1751	0.00030026	UP	1.7487	6.9179e-05	FALSE	0.49501	0.25376	FALSE	0.53875	0.86045
Cluster-34938.109889	K14497	PP2C	protein phosphatase 2C	FALSE	1.1503	0.95369	FALSE	0.50404	0.94706	FALSE	1.7378	0.56241	FALSE	1.471	0.99004	UP	1.3379	0.017195	UP	1.7155	0.0030919	UP	1.1829	0.0027541	FALSE	0.65099	0.55937
Cluster-34938.109885	K14497	PP2C	protein phosphatase 2C	FALSE	1.1865	0.95369	FALSE	0.48276	0.94706	FALSE	1.9706	0.42132	FALSE	1.7044	0.99004	FALSE	1.2337	0.05217	UP	1.5354	0.013505	UP	1.2114	0.0051741	FALSE	0.27731	0.96386
Cluster-34938.159954	K14497	PP2C	protein phosphatase 2C	FALSE	0.70081	0.95369	FALSE	-0.48032	0.94706	FALSE	0.99506	0.96099	FALSE	0.88298	0.99004	UP	2.7698	1.7183e-14	UP	3.1123	1.2893e-08	FALSE	0.8849	0.012827	FALSE	1.1935	0.88297
Cluster-34938.188942	K14497	PP2C	protein phosphatase 2C	FALSE	1.4385	0.91437	FALSE	-0.086946	0.99315	FALSE	1.3349	0.90182	FALSE	1.1052	0.99004	UP	1.9324	0.0022711	FALSE	1.3506	0.99904	UP	1.7033	0.0016313	UP	1.4437	0.01019
Cluster-34938.91937	K14496	PYL	abscisic acid receptor PYR/PYL family	FALSE	-0.55528	0.95369	FALSE	0.49596	0.94706	FALSE	-0.67218	0.96099	FALSE	0.011401	0.99768	DOWN	-1.8153	0.0092613	FALSE	-1.8509	0.60799	UP	2.136	7.3648e-06	FALSE	0.8017	0.77428
Cluster-34938.158635	K14496	PYL	abscisic acid receptor PYR/PYL family	FALSE	0.77545	0.95369	FALSE	1.1971	0.72693	FALSE	0.31462	0.96099	FALSE	0.43514	0.99004	FALSE	-0.79083	0.052436	FALSE	-0.43359	0.99904	DOWN	-1.2589	9.8593e-05	DOWN	-1.3401	4.3207e-09
Cluster-34938.158637	K14496	PYL	abscisic acid receptor PYR/PYL family	FALSE	0.81378	0.95369	FALSE	0.14239	0.94706	FALSE	0.32132	0.96099	FALSE	1.2129	0.99004	FALSE	0.34294	0.99785	FALSE	0.69321	0.99904	UP	1.2542	5.3367e-05	FALSE	0.44727	0.78408
Cluster-34938.160499	K14496	PYL	abscisic acid receptor PYR/PYL family	FALSE	-0.51196	0.95369	FALSE	-0.13912	0.96781	FALSE	-0.84476	0.96099	FALSE	-0.78125	0.99004	FALSE	-1.7999	0.10622	FALSE	-2.0162	0.99904	FALSE	-1.6518	0.065944	DOWN	-1.8905	0.032353
Cluster-34938.160498	K14496	PYL	abscisic acid receptor PYR/PYL family	FALSE	1.3692	0.78209	FALSE	1.9252	0.19035	FALSE	0.9149	0.94535	FALSE	1.2801	0.96515	DOWN	-1.043	6.0623e-06	FALSE	-0.62527	0.99904	FALSE	-0.98355	0.0011668	DOWN	-1.1372	0.00022255
Cluster-34938.158636	K14496	PYL	abscisic acid receptor PYR/PYL family	FALSE	1.3527	0.75732	FALSE	1.8312	0.13164	FALSE	1.0109	0.85425	FALSE	1.2632	0.70164	DOWN	-1.023	1.0451e-05	FALSE	-0.57251	0.99904	DOWN	-1.2003	1.0867e-06	DOWN	-1.2179	4.3405e-07
Cluster-34938.161093	K14496	PYL	abscisic acid receptor PYR/PYL family	FALSE	0.42999	0.95369	FALSE	1.378	0.84614	FALSE	0.37751	0.96099	FALSE	0.13919	0.995	FALSE	-0.98005	0.61317	FALSE	-0.76403	0.99904	DOWN	-1.6342	0.0060628	DOWN	-1.3873	0.021619
Cluster-34938.156550	K14496	PYL	abscisic acid receptor PYR/PYL family	FALSE	1.5595	0.84634	FALSE	1.8926	0.37384	FALSE	0.83435	0.96099	FALSE	1.1031	0.99004	FALSE	-1.0396	0.50634	FALSE	-0.86113	0.99904	FALSE	-1.253	0.11806	DOWN	-1.742	0.0029372
Cluster-34938.155768	K14496	PYL	abscisic acid receptor PYR/PYL family	FALSE	1.0556	0.91437	FALSE	1.586	0.32397	FALSE	0.55405	0.96099	FALSE	0.71816	0.99004	DOWN	-1.0379	4.582e-06	FALSE	-1.0236	0.51255	DOWN	-1.6751	1.3516e-15	DOWN	-1.1749	0.00027422
Cluster-34938.155883	K14496	PYL	abscisic acid receptor PYR/PYL family	FALSE	1.2573	0.83005	FALSE	1.755	0.18105	FALSE	0.78665	0.96099	FALSE	1.0804	0.99004	FALSE	-0.66526	0.01209	FALSE	-0.27742	0.99904	FALSE	-0.98837	0.00032628	DOWN	-1.3123	2.7016e-09
Cluster-34938.133237	K14498	SNRK2	serine/threonine-protein kinase SRK2	FALSE	-0.2484	0.95369	FALSE	0.041342	0.99315	FALSE	-0.82859	0.96099	FALSE	0.72138	0.99004	UP	1.6012	0.0080604	FALSE	0.51468	0.99904	UP	1.2539	1.5889e-07	UP	1.4227	1.0013e-11
Cluster-34938.172958	K14498	SNRK2	serine/threonine-protein kinase SRK2	FALSE	1.8942	0.95369	FALSE	1.7332	0.94706	FALSE	1.9313	0.96099	FALSE	0.24423	0.995	FALSE	2.1447	0.99785	FALSE	2.3865	0.99904	UP	3.6141	0.01083	FALSE	2.8564	0.14756
Cluster-34938.189384	K14498	SNRK2	serine/threonine-protein kinase SRK2	FALSE	-0.75306	0.95369	FALSE	0.37745	0.94706	FALSE	0.36096	0.96099	FALSE	0.074764	0.995	FALSE	0.13546	0.99785	FALSE	-0.48472	0.99904	DOWN	-1.2582	0.032391	FALSE	-0.54025	0.75232
Cluster-34938.133238	K14498	SNRK2	serine/threonine-protein kinase SRK2	FALSE	0.061741	0.98757	FALSE	0.46293	0.94706	FALSE	-0.21397	0.96538	FALSE	1.1454	0.99004	FALSE	0.86069	0.99785	FALSE	0.29151	0.99904	FALSE	0.68986	0.42034	UP	1.0108	0.040691
Cluster-34938.142146	K14498	SNRK2	serine/threonine-protein kinase SRK2	FALSE	-0.30836	0.95369	FALSE	0.70815	0.94706	FALSE	0.63599	0.96099	FALSE	0.37867	0.99004	FALSE	0.11737	0.99814	FALSE	-0.44711	0.99904	UP	1.4215	0.045214	FALSE	0.67906	0.93763
Cluster-34938.133236	K14498	SNRK2	serine/threonine-protein kinase SRK2	FALSE	-0.24895	0.95369	FALSE	-0.020174	0.99315	FALSE	-0.91016	0.96099	FALSE	0.81129	0.99004	UP	1.7075	0.0033407	FALSE	0.66923	0.99904	UP	1.3735	1.4688e-10	UP	1.4824	4.7066e-13
Cluster-34938.165600	K14498	SNRK2	serine/threonine-protein kinase SRK2	FALSE	0.41794	0.95369	FALSE	0.3222	0.94706	FALSE	0.27577	0.96099	FALSE	0.48176	0.99004	FALSE	0.38043	0.99785	FALSE	0.39273	0.99904	UP	1.7975	4.5649e-14	FALSE	0.75463	0.020325
Cluster-34938.156502	K14498	SNRK2	serine/threonine-protein kinase SRK2	FALSE	0.31798	0.95369	FALSE	0.75187	0.94706	FALSE	0.17795	0.96538	FALSE	0.29689	0.99004	FALSE	0.40133	0.99785	FALSE	0.42317	0.99904	UP	1.527	0.0036225	UP	1.1511	0.024119
Cluster-34938.155872	K14517	ERF2	ethylene-responsive transcription factor 2	FALSE	0.33948	0.95369	FALSE	0.89171	0.73216	FALSE	-0.56857	0.96099	FALSE	0.14566	0.99004	FALSE	-0.090019	0.99967	FALSE	-0.81228	0.99904	DOWN	-2.4639	0.0075239	FALSE	-0.98979	0.91549
Cluster-34938.171239	K09284	AP2	AP2-like factor, euAP2 lineage	FALSE	0.2348	0.95369	FALSE	0.017707	0.99315	FALSE	0.48602	0.96099	FALSE	0.72677	0.99004	FALSE	0.21342	0.99785	FALSE	-0.0029861	0.99972	UP	1.618	0.0010224	FALSE	0.9835	0.26258
Cluster-34938.171243	K09284	AP2	AP2-like factor, euAP2 lineage	FALSE	-0.026416	0.9919	FALSE	1.2454	0.67221	FALSE	0.11444	0.97184	FALSE	1.5778	0.91441	FALSE	0.23533	0.99785	FALSE	0.41906	0.99904	UP	1.3568	0.0029478	FALSE	0.93701	0.21317
Cluster-34938.171245	K09284	AP2	AP2-like factor, euAP2 lineage	FALSE	-0.25079	0.95369	FALSE	0.52935	0.94706	FALSE	-0.42906	0.96099	FALSE	0.74544	0.99004	FALSE	-0.41075	0.99785	FALSE	-0.46245	0.99904	UP	1.4058	0.00026844	UP	1.154	0.015804
Cluster-34938.171244	K09284	AP2	AP2-like factor, euAP2 lineage	FALSE	0.46118	0.95369	FALSE	0.39166	0.94706	FALSE	0.63204	0.96099	FALSE	0.71077	0.99004	FALSE	-0.32505	0.99785	FALSE	0.23776	0.99904	UP	1.4222	0.00088808	FALSE	0.89652	0.25645
Cluster-34938.93100	K09284	AP2	AP2-like factor, euAP2 lineage	FALSE	0.22219	0.95369	FALSE	0.81402	0.94706	FALSE	0.16795	0.96538	FALSE	1.459	0.65455	FALSE	-0.78246	0.99785	FALSE	-0.67995	0.99904	UP	1.4687	4e-05	UP	1.0655	0.015852
Cluster-34938.132983	K09284	AP2	AP2-like factor, euAP2 lineage	FALSE	0.11059	0.98079	FALSE	-0.029908	0.99315	FALSE	0.4945	0.96099	FALSE	-0.1145	0.995	FALSE	0.5838	0.99592	FALSE	0.40709	0.99904	FALSE	0.45949	0.93449	UP	1.0802	0.029132
Cluster-34938.131656	K09284	AP2	AP2-like factor, euAP2 lineage	FALSE	0.18158	0.95608	FALSE	-0.89837	0.86097	FALSE	0.2127	0.96538	FALSE	0.0035859	0.99885	FALSE	0.59142	0.99785	FALSE	0.39495	0.99904	FALSE	0.32324	0.96599	UP	1.3438	0.013172
Cluster-34938.197828	K14484	IAA	auxin-responsive protein IAA	FALSE	0.063469	0.98757	FALSE	0.25169	0.94706	FALSE	-0.13706	0.96538	FALSE	0.47862	0.99004	FALSE	0.15094	0.99785	FALSE	0.34612	0.99904	UP	1.3572	0.020085	FALSE	0.66879	0.52122
Cluster-34938.144729	K14484	IAA	auxin-responsive protein IAA	FALSE	0.9504	0.95369	FALSE	1.4387	0.90969	FALSE	1.4134	0.96099	FALSE	2.3932	0.61275	UP	2.7171	0.00073021	FALSE	1.8929	0.99904	FALSE	1.6596	0.34331	FALSE	1.9294	0.2122
Cluster-34938.70530	K14484	IAA	auxin-responsive protein IAA	FALSE	0.64028	0.95369	FALSE	1.8124	0.15235	FALSE	0.51144	0.96099	FALSE	1.6845	0.61036	FALSE	1.3885	0.99785	FALSE	2.4199	0.99904	FALSE	1.3259	0.91057	UP	2.4344	0.022369
Cluster-34938.157343	K14484	IAA	auxin-responsive protein IAA	FALSE	0.15458	0.96319	FALSE	-0.45237	0.94706	FALSE	0.35458	0.96099	FALSE	0.021428	0.99611	FALSE	0.24551	0.99785	FALSE	0.0053043	0.99967	FALSE	0.71929	0.12813	UP	1.4626	2.4823e-07
Cluster-34938.157344	K14484	IAA	auxin-responsive protein IAA	FALSE	0.73602	0.95369	FALSE	0.031858	0.99315	FALSE	0.80073	0.96099	FALSE	0.62851	0.99004	FALSE	0.27258	0.99785	FALSE	0.1002	0.99904	FALSE	0.78846	0.080885	UP	1.338	1.8906e-07
Cluster-34938.166706	K14488	SAUR	SAUR family protein	FALSE	0.93033	0.95369	UP	2.1288	0.023493	FALSE	-0.053652	0.97769	FALSE	0.94706	0.99004	DOWN	-1.081	3.3348e-05	FALSE	-0.9798	0.62519	DOWN	-1.8717	1.1145e-18	DOWN	-1.456	1.2686e-06
Cluster-34938.220991	K14488	SAUR	SAUR family protein	FALSE	-0.095544	0.98543	FALSE	0.24753	0.94706	FALSE	-0.70778	0.96099	FALSE	0.025001	0.995	FALSE	1.2836	0.77798	FALSE	1.4336	0.99904	UP	3.6784	3.261e-15	UP	3.2189	8.3563e-13
Cluster-34938.134750	K14488	SAUR	SAUR family protein	FALSE	0.32183	0.95369	FALSE	0.43783	0.94706	FALSE	-0.43375	0.96099	FALSE	0.6053	0.99004	FALSE	0.60309	0.99785	FALSE	0.74854	0.99904	UP	1.394	0.0073065	FALSE	0.44546	0.96386
Cluster-34938.176635	K14488	SAUR	SAUR family protein	FALSE	-0.40565	0.95369	FALSE	-0.21377	0.94706	FALSE	-0.74002	0.96099	FALSE	0.19335	0.99004	UP	1.043	0.0034066	FALSE	0.66045	0.99904	UP	1.1884	1.2134e-05	UP	1.3187	0.00047516
Cluster-34938.55204	K14488	SAUR	SAUR family protein	FALSE	2.4774	0.82818	UP	4.3907	0.00065784	FALSE	-3.2849	0.30961	FALSE	-0.24082	0.99004	FALSE	NA	NA	FALSE	NA	NA	FALSE	NA	NA	FALSE	NA	NA
Cluster-34938.129730	K14487	GH3	auxin responsive GH3 gene family	FALSE	0.030406	0.98945	FALSE	0.11693	0.95844	FALSE	-0.21057	0.96538	FALSE	0.11812	0.99367	FALSE	-0.41212	0.99785	FALSE	-0.088368	0.99904	DOWN	-1.7137	1.4462e-07	DOWN	-1.075	0.0019719
Cluster-34938.169778	K14487	GH3	auxin responsive GH3 gene family	FALSE	0.22423	0.95369	FALSE	0.4638	0.94706	FALSE	-0.051747	0.97549	FALSE	0.21248	0.99004	FALSE	-0.27371	0.99785	FALSE	-0.023809	0.99904	DOWN	-1.1312	3.0702e-06	FALSE	-0.80457	0.043286
Cluster-34938.248956	K14487	GH3	auxin responsive GH3 gene family	FALSE	-3.3419	0.2596	FALSE	-1.582	0.78948	FALSE	-0.81524	0.96099	FALSE	-0.41731	0.99004	UP	6.5306	0.010181	FALSE	5.5515	0.99904	FALSE	2.5546	0.96599	FALSE	0.87314	0.96386
Cluster-34938.91337	K14494	DELLA	DELLA protein	FALSE	0.38526	0.95369	FALSE	0.098271	0.98011	FALSE	1.0445	0.95227	FALSE	1.0863	0.99004	FALSE	0.33419	0.99785	FALSE	0.18648	0.99904	UP	1.8298	0.00021909	UP	1.6375	0.00031088
Cluster-34938.91338	K14494	DELLA	DELLA protein	FALSE	0.031028	0.9915	FALSE	-0.50467	0.94706	FALSE	0.87998	0.96099	FALSE	0.57411	0.99004	FALSE	0.14565	0.99785	FALSE	0.58005	0.99904	UP	1.7691	0.00039766	UP	1.9108	0.00032526
Cluster-34938.183368	K14494	DELLA	DELLA protein	FALSE	0.61176	0.95369	FALSE	0.032049	0.99315	FALSE	1.0679	0.84655	FALSE	0.52932	0.99004	FALSE	-0.14829	0.99785	FALSE	0.089307	0.99904	FALSE	0.86074	0.20285	UP	1.2111	4.483e-05
Cluster-34938.140780	K14506	JAR1	jasmonic acid-amino synthetase	FALSE	-0.54224	0.95369	FALSE	-1.2578	0.5359	FALSE	-0.80805	0.96099	FALSE	-0.77595	0.99004	DOWN	-1.2076	0.017024	FALSE	-0.45178	0.99904	DOWN	-1.0455	0.028898	DOWN	-1.2398	0.00025028
Cluster-34938.190187	K13422	MYC2	transcription factor MYC2	FALSE	1.1021	0.90074	FALSE	1.2048	0.55845	FALSE	1.2388	0.76063	FALSE	1.3986	0.95093	FALSE	0.023611	0.99992	FALSE	0.39696	0.99904	UP	1.0883	0.00010402	FALSE	0.58819	0.32425
Cluster-34938.190189	K13422	MYC2	transcription factor MYC2	FALSE	0.67022	0.95369	FALSE	0.69679	0.94706	FALSE	0.74924	0.96099	FALSE	1.1398	0.99004	FALSE	0.15399	0.99785	FALSE	0.49351	0.99904	UP	1.1878	1.7753e-06	FALSE	0.74033	0.036856
Cluster-34938.190188	K13422	MYC2	transcription factor MYC2	FALSE	1.0261	0.93475	FALSE	1.1827	0.46357	FALSE	1.1251	0.80397	FALSE	1.71	0.4659	FALSE	0.10074	0.99785	FALSE	0.49186	0.99904	UP	1.2838	2.7908e-07	FALSE	0.61163	0.23777
Cluster-34938.102870	K13422	MYC2	transcription factor MYC2	FALSE	0.21302	0.95369	FALSE	-1.3241	0.7461	FALSE	-0.095347	0.97549	FALSE	-0.63185	0.99004	FALSE	0.1498	0.99785	FALSE	0.48502	0.99904	FALSE	0.72879	0.64809	UP	1.2491	0.0031397
Cluster-34938.169036	K14502	BIN2	protein brassinosteroid insensitive 2	FALSE	1.7904	0.53975	FALSE	1.9971	0.052037	FALSE	1.5035	0.44896	FALSE	1.5167	0.46141	FALSE	-0.59696	0.99785	FALSE	-0.16274	0.99904	DOWN	-1.0136	0.034829	FALSE	-0.33539	0.96386
Cluster-34938.151628	K14502	BIN2	protein brassinosteroid insensitive 2	FALSE	-0.25064	0.95369	FALSE	-0.19039	0.94706	FALSE	0.39644	0.96099	FALSE	-0.0026328	0.99953	FALSE	-0.067081	0.99785	FALSE	-0.16932	0.99904	DOWN	-1.0315	0.049593	FALSE	-0.43687	0.75276
Cluster-34938.225491	K14500	BSK	BR-signaling kinase	FALSE	-0.12726	0.96246	FALSE	0.1915	0.94706	FALSE	-0.2051	0.96538	FALSE	-0.018169	0.99513	FALSE	0.48319	0.99785	FALSE	0.34437	0.99904	UP	1.1678	0.01146	FALSE	0.66601	0.38853
Cluster-34938.176211	K14500	BSK	BR-signaling kinase	FALSE	0.81704	0.95369	FALSE	1.5416	0.27347	FALSE	-0.0815	0.97549	FALSE	0.42898	0.99004	FALSE	-0.78793	0.24184	FALSE	-0.64058	0.99904	FALSE	-0.73292	0.15449	DOWN	-1.5547	3.8724e-05

## Sheet: Osmotic Substance
Supplementary Table S4d. osmotic substance related gene information
Gene_id	KO ID	KO Name	KO Description	UP_DOWN_REGULATION(IvsF)	log2FC(IvsF)	q value(IvsF)	UP_DOWN_REGULATION(HvsF)	log2FC(HvsF)	q value(HvsF)	UP_DOWN_REGULATION(JvsF)	log2FC(JvsF)	q value(JvsF)	UP_DOWN_REGULATION(GvsF)	log2FC(GvsF)	q value(GvsF)	UP_DOWN_REGULATION(EvsA)	log2FC(EvsA)	q value(EvsA)	UP_DOWN_REGULATION(DvsA)	log2FC(DvsA)	q value(DvsA)	UP_DOWN_REGULATION(CvsA)	log2FC(CvsA)	q value(CvsA)	UP_DOWN_REGULATION(BvsA)	log2FC(BvsA)	q value(BvsA)
Cluster-34938.131478	K12657	ALDH18A1, P5CS	delta-1-pyrroline-5-carboxylate synthetase	FALSE	0.3246	0.95369	FALSE	-0.29899	0.94706	FALSE	-0.15765	0.96538	FALSE	0.91016	0.99004	UP	3.0324	0.0014658	FALSE	1.1422	0.99904	FALSE	1.4179	0.5398	FALSE	1.6913	0.13794
Cluster-34938.131479	K12657	ALDH18A1, P5CS	delta-1-pyrroline-5-carboxylate synthetase	FALSE	0.50252	0.95369	FALSE	-0.39662	0.94706	FALSE	0.10903	0.96991	FALSE	0.54323	0.99004	UP	2.3528	8.7525e-05	FALSE	1.048	0.99904	FALSE	1.0648	0.15131	FALSE	0.99434	0.37759
Cluster-34938.6649	K12657	ALDH18A1, P5CS	delta-1-pyrroline-5-carboxylate synthetase	FALSE	-0.80321	0.95369	DOWN	-6.8036	0.0088448	FALSE	-0.77899	0.96099	FALSE	-1.1475	0.99004	FALSE	NA	NA	FALSE	NA	NA	FALSE	NA	NA	FALSE	NA	NA
Cluster-172447.0	K00294	E1.2.1.88	1-pyrroline-5-carboxylate dehydrogenase	DOWN	-8.2909	0.0045557	DOWN	-6.9982	0.0029756	DOWN	-8.3681	0.00075141	DOWN	-4.7034	0.021178	FALSE	NA	NA	FALSE	NA	NA	FALSE	NA	NA	FALSE	NA	NA
Cluster-34938.47089	K00294	E1.2.1.88	1-pyrroline-5-carboxylate dehydrogenase	FALSE	0.60614	NA	DOWN	-5.7216	0.0017173	FALSE	-0.59985	0.96099	FALSE	-1.865	0.99004	FALSE	NA	NA	FALSE	NA	NA	FALSE	NA	NA	FALSE	NA	NA
Cluster-313938.0	K00294	E1.2.1.88	1-pyrroline-5-carboxylate dehydrogenase	FALSE	-3.8429	0.28694	FALSE	-0.72934	0.94706	DOWN	-4.4783	0.04943	FALSE	-0.54956	0.99004	FALSE	NA	NA	FALSE	NA	NA	FALSE	NA	NA	FALSE	NA	NA
Cluster-245500.0	K00294	E1.2.1.88	1-pyrroline-5-carboxylate dehydrogenase	FALSE	-4.3978	0.23389	FALSE	-3.0733	0.30685	DOWN	-6.313	0.033514	FALSE	-1.3451	0.99004	FALSE	NA	NA	FALSE	NA	NA	FALSE	NA	NA	FALSE	NA	NA
Cluster-299564.0	K00294	E1.2.1.88	1-pyrroline-5-carboxylate dehydrogenase	FALSE	-2.0038	0.62096	DOWN	-3.0629	0.016734	FALSE	-1.5028	0.60681	FALSE	-2.0085	0.59861	FALSE	NA	NA	FALSE	NA	NA	FALSE	NA	NA	FALSE	NA	NA
Cluster-302217.0	K00294	E1.2.1.88	1-pyrroline-5-carboxylate dehydrogenase	FALSE	-3.4194	0.37472	FALSE	-2.4117	0.45974	DOWN	-5.6825	0.045208	FALSE	-2.2313	0.99004	FALSE	NA	NA	FALSE	NA	NA	FALSE	NA	NA	FALSE	NA	NA
Cluster-34938.40175	K00294	E1.2.1.88	1-pyrroline-5-carboxylate dehydrogenase	DOWN	-6.376	0.037545	FALSE	-3.5848	0.12885	DOWN	-7.4251	0.0031526	FALSE	-2.9801	0.24798	FALSE	NA	NA	FALSE	NA	NA	FALSE	NA	NA	FALSE	NA	NA
Cluster-257510.0	K00472	E1.14.11.2	prolyl 4-hydroxylase	FALSE	-6.0034	0.088761	DOWN	-6.6562	0.017538	DOWN	-7.0578	0.014579	FALSE	-3.3234	0.67439	FALSE	NA	NA	FALSE	NA	NA	FALSE	NA	NA	FALSE	NA	NA
Cluster-240982.0	K00472	E1.14.11.2	prolyl 4-hydroxylase	DOWN	-7.518	0.013825	DOWN	-4.7905	0.047278	DOWN	-5.1261	0.018357	FALSE	-1.5712	0.99004	FALSE	NA	NA	FALSE	NA	NA	FALSE	NA	NA	FALSE	NA	NA
Cluster-34938.52948	K00472	E1.14.11.2	prolyl 4-hydroxylase	DOWN	-6.5842	0.026117	DOWN	-4.8517	0.013073	DOWN	-8.4558	0.00069118	FALSE	-3.3827	0.15424	FALSE	NA	NA	FALSE	NA	NA	FALSE	NA	NA	FALSE	NA	NA
Cluster-34938.147638	K01259	pip	proline iminopeptidase	FALSE	1.0884	0.95369	FALSE	1.0027	0.94706	FALSE	0.74282	0.96099	FALSE	1.3899	0.99004	FALSE	0.040993	0.99992	FALSE	-0.30106	0.99904	FALSE	-1.7244	0.085637	DOWN	-2.0878	0.010371
Cluster-34938.14281	K01259	pip	proline iminopeptidase	FALSE	-2.0791	0.95369	DOWN	-7.9503	0.048176	FALSE	-0.096796	0.98415	DOWN	-7.8488	0.044057	FALSE	NA	NA	FALSE	NA	NA	FALSE	NA	NA	FALSE	NA	NA
Cluster-34938.49949	K01259	pip	proline iminopeptidase	DOWN	-9.0441	0.00038289	DOWN	-8.7407	2.2916e-05	DOWN	-9.1341	2.7076e-05	DOWN	-7.7198	0.0005323	FALSE	NA	NA	FALSE	NA	NA	FALSE	NA	NA	FALSE	NA	NA
Cluster-34938.48482	K00318	PRODH	proline dehydrogenase	FALSE	-3.3437	0.47241	FALSE	-0.54978	0.94706	DOWN	-7.8163	0.0039277	FALSE	-0.90635	0.99004	FALSE	NA	NA	FALSE	NA	NA	FALSE	NA	NA	FALSE	NA	NA
Cluster-292650.0	K00318	PRODH	proline dehydrogenase	FALSE	-4.9561	0.13733	DOWN	-4.7787	0.012193	DOWN	-4.2438	0.037973	FALSE	-4.2652	0.083688	FALSE	NA	NA	FALSE	NA	NA	FALSE	NA	NA	FALSE	NA	NA
Cluster-34938.161087	K00318	PRODH	proline dehydrogenase	FALSE	0.43399	0.95369	FALSE	1.7396	0.26466	FALSE	-0.61376	0.96099	FALSE	0.34373	0.99004	FALSE	-0.70326	0.63357	FALSE	0.22205	0.99904	DOWN	-1.1302	0.037428	FALSE	-0.36706	0.95964
Cluster-329909.0	K00931	proB	glutamate 5-kinase	FALSE	-0.91064	0.95369	DOWN	-5.8163	0.031692	FALSE	-1.5148	0.96099	FALSE	-1.9948	0.99004	FALSE	NA	NA	FALSE	NA	NA	FALSE	NA	NA	FALSE	NA	NA
Cluster-34938.196740	K01188	E3.2.1.21	beta-glucosidase	FALSE	-0.66761	0.95369	FALSE	-0.51399	0.94706	FALSE	-0.94459	0.92961	FALSE	-0.34864	0.99004	UP	1.6777	4.1854e-07	FALSE	-0.12352	0.99904	FALSE	0.49833	0.96599	FALSE	0.76247	0.96386
Cluster-34938.46258	K01188	E3.2.1.21	beta-glucosidase	FALSE	-2.3008	0.86828	DOWN	-6.6191	0.00018927	FALSE	-0.96043	0.96099	FALSE	-2.4653	0.99004	FALSE	NA	NA	FALSE	NA	NA	FALSE	NA	NA	FALSE	NA	NA
Cluster-34938.177860	K01188	E3.2.1.21	beta-glucosidase	FALSE	2.261	0.95369	FALSE	2.6052	0.94706	FALSE	1.5802	0.96099	FALSE	1.1042	0.99004	FALSE	0.3548	0.99785	FALSE	0.18939	0.99904	FALSE	1.1954	0.053181	UP	1.4911	0.0034939
Cluster-34938.50551	K01188	E3.2.1.21	beta-glucosidase	FALSE	-2.0513	0.95369	DOWN	-9.0396	0.017753	FALSE	0.27064	0.97549	DOWN	-11.817	0.016892	FALSE	NA	NA	FALSE	NA	NA	FALSE	NA	NA	FALSE	NA	NA
Cluster-247527.0	K01188	E3.2.1.21	beta-glucosidase	FALSE	-0.28153	0.96199	DOWN	-4.6878	0.00060468	FALSE	-0.27603	0.96538	FALSE	-1.6353	0.99004	FALSE	NA	NA	FALSE	NA	NA	FALSE	NA	NA	FALSE	NA	NA
Cluster-34938.262040	K01188	E3.2.1.21	beta-glucosidase	DOWN	-9.9674	7.8983e-05	DOWN	-9.6391	3.8126e-06	DOWN	-9.0817	2.1289e-05	DOWN	-4.9677	0.00065657	FALSE	NA	NA	FALSE	NA	NA	FALSE	NA	NA	FALSE	NA	NA
Cluster-34938.177859	K01188	E3.2.1.21	beta-glucosidase	FALSE	1.043	0.95369	FALSE	2.0184	0.9272	FALSE	0.66549	0.96324	FALSE	1.6242	0.99004	FALSE	0.25105	0.99785	FALSE	0.092616	0.99904	FALSE	1.0685	0.062215	UP	1.3749	0.019042
Cluster-34938.201939	K01188	E3.2.1.21	beta-glucosidase	FALSE	2.1212	0.6388	FALSE	0.8016	0.94706	FALSE	1.2159	0.8367	FALSE	1.4374	0.99004	FALSE	0.46353	0.99785	FALSE	1.4469	0.99904	UP	1.5839	1.921e-05	UP	1.0449	0.033356
Cluster-34938.137518	K01188	E3.2.1.21	beta-glucosidase	FALSE	-0.54324	0.95369	FALSE	-0.42007	0.94706	FALSE	-0.81138	0.96099	FALSE	-0.63797	0.99004	FALSE	0.4637	0.99785	FALSE	0.082074	0.99904	UP	1.8521	0.010857	FALSE	1.3202	0.3109
Cluster-34938.137517	K01188	E3.2.1.21	beta-glucosidase	FALSE	-0.084951	0.98757	FALSE	-0.61544	0.94706	FALSE	-0.13123	0.97549	FALSE	-0.60271	0.99004	FALSE	1.0182	0.99785	FALSE	0.012469	0.99967	UP	2.2254	0.0045396	FALSE	1.7905	0.062194
Cluster-34938.158412	K01188	E3.2.1.21	beta-glucosidase	FALSE	-0.59597	0.95369	FALSE	0.13816	0.95212	FALSE	-1.3017	0.6703	FALSE	-0.45732	0.99004	UP	1.3305	0.002272	FALSE	1.2489	0.30927	FALSE	0.74144	0.057797	UP	1.448	1.5193e-06
Cluster-34938.160630	K01188	E3.2.1.21	beta-glucosidase	FALSE	-0.2316	0.95369	FALSE	1.0631	0.93276	FALSE	-0.061941	0.97769	FALSE	1.1486	0.99004	FALSE	1.0471	0.22608	FALSE	1.2644	0.42956	FALSE	0.52519	0.80387	UP	1.3964	0.0014479
Cluster-34938.158409	K01188	E3.2.1.21	beta-glucosidase	FALSE	-0.18123	0.96156	FALSE	0.23526	0.94706	FALSE	-1.1552	0.82143	FALSE	-0.46541	0.99004	FALSE	1.0107	0.11651	FALSE	1.2424	0.30139	FALSE	0.81436	0.041056	UP	1.1793	0.00087493
Cluster-34938.53422	K01188	E3.2.1.21	beta-glucosidase	FALSE	-3.8939	0.44171	DOWN	-5.8415	1.6119e-09	FALSE	-1.3838	0.96099	FALSE	-3.6824	0.24056	FALSE	NA	NA	FALSE	NA	NA	FALSE	NA	NA	FALSE	NA	NA
Cluster-34938.129670	K01188	E3.2.1.21	beta-glucosidase	FALSE	0.030312	0.99111	FALSE	0.96052	0.75768	FALSE	-0.45889	0.96099	FALSE	0.53163	0.99004	UP	1.2225	0.023599	FALSE	1.1667	0.33421	FALSE	0.82609	0.0091621	UP	1.2874	2.5189e-05
Cluster-47125.1	K01188	E3.2.1.21	beta-glucosidase	FALSE	-2.5091	0.53851	FALSE	-3.9664	0.23086	DOWN	-6.7386	0.0083049	FALSE	-2.065	0.99004	FALSE	NA	NA	FALSE	NA	NA	FALSE	NA	NA	FALSE	NA	NA
Cluster-34938.170952	K01188	E3.2.1.21	beta-glucosidase	FALSE	0.64701	0.95369	FALSE	-0.14882	0.95325	FALSE	0.043359	0.97773	FALSE	0.66228	0.99004	UP	2.3428	4.4107e-07	FALSE	0.37143	0.99904	DOWN	-1.2038	0.017089	FALSE	1.8053	0.77141
Cluster-231638.0	K01188	E3.2.1.21	beta-glucosidase	FALSE	-4.2995	0.26999	DOWN	-6.7696	0.006557	DOWN	-7.1659	0.0059855	FALSE	-2.5492	0.50815	FALSE	NA	NA	FALSE	NA	NA	FALSE	NA	NA	FALSE	NA	NA
Cluster-34938.74091	K01188	E3.2.1.21	beta-glucosidase	FALSE	-0.23955	0.95369	FALSE	-0.12278	0.96537	FALSE	-1.4195	0.74008	FALSE	0.12079	0.995	UP	3.1796	0.0028684	FALSE	2.204	0.99904	UP	5.3422	2.6543e-10	UP	3.8767	4.5609e-05
Cluster-34938.165095	K01188	E3.2.1.21	beta-glucosidase	FALSE	-0.61174	0.95369	FALSE	1.2024	0.67309	FALSE	-1.2984	0.83241	FALSE	0.60701	0.99004	DOWN	-2.7815	0.012173	FALSE	-1.3614	0.99904	FALSE	-0.92485	0.96599	FALSE	-1.4151	0.31021
Cluster-34938.165094	K01188	E3.2.1.21	beta-glucosidase	FALSE	-0.40175	0.95369	FALSE	0.24075	0.94706	FALSE	-1.3671	0.54803	FALSE	-0.091666	0.995	UP	1.2795	0.00093361	FALSE	1.2332	0.26352	FALSE	0.47364	0.45037	UP	1.2671	0.00031088
Cluster-34938.165097	K01188	E3.2.1.21	beta-glucosidase	FALSE	-0.66905	0.95369	FALSE	0.11037	0.95915	FALSE	-1.1137	0.77097	FALSE	-0.43004	0.99004	UP	1.4893	0.00013159	FALSE	1.3328	0.14804	FALSE	0.90301	0.00015953	UP	1.4747	3.4592e-08
Cluster-34938.164943	K01188	E3.2.1.21	beta-glucosidase	FALSE	0.71465	0.95501	FALSE	2.2883	0.94706	FALSE	2.0157	0.96099	FALSE	0.14238	0.995	FALSE	0.068344	0.99992	FALSE	-0.081229	0.99904	UP	1.2234	0.026456	FALSE	0.85492	0.49917
Cluster-34938.159667	K01193	E3.2.1.26, sacA	beta-fructofuranosidase	FALSE	-0.67489	0.95369	FALSE	-0.16336	0.94744	FALSE	-0.56135	0.96099	FALSE	0.58936	0.99004	FALSE	-0.015287	0.99992	FALSE	-0.44252	0.99904	UP	1.388	0.0033514	FALSE	0.083921	0.96386
Cluster-226912.0	K01193	E3.2.1.26, sacA	beta-fructofuranosidase	FALSE	-0.62101	0.95369	DOWN	-3.2693	0.038329	FALSE	-0.7494	0.96099	FALSE	-1.4522	0.99004	FALSE	NA	NA	FALSE	NA	NA	FALSE	NA	NA	FALSE	NA	NA
Cluster-34938.159505	K01193	E3.2.1.26, sacA	beta-fructofuranosidase	FALSE	-0.11362	0.9753	FALSE	-0.37607	0.94706	FALSE	0.017948	0.99171	FALSE	-0.20844	0.99004	UP	1.0186	1.6554e-05	FALSE	1.4722	0.15318	FALSE	-0.020668	0.99173	FALSE	0.55338	0.39643
Cluster-34938.159506	K01193	E3.2.1.26, sacA	beta-fructofuranosidase	FALSE	-0.8426	0.95369	FALSE	-0.35594	0.94706	FALSE	0.16135	0.96538	FALSE	-0.17132	0.99004	UP	1.0219	0.0066572	FALSE	1.0138	0.48503	FALSE	-0.37237	0.90525	FALSE	0.30636	0.96386
Cluster-34938.159503	K01193	E3.2.1.26, sacA	beta-fructofuranosidase	FALSE	-0.28422	0.95369	FALSE	0.22538	0.94706	FALSE	-0.32637	0.96099	FALSE	0.017578	0.99611	UP	1.0871	0.00077275	FALSE	1.109	0.42884	FALSE	-0.39027	0.81376	FALSE	0.53342	0.6347
Cluster-34938.160527	K01193	E3.2.1.26, sacA	beta-fructofuranosidase	FALSE	-0.86189	0.95369	FALSE	-0.51181	0.94706	FALSE	-0.71751	0.96099	FALSE	-1.5012	0.99004	UP	2.358	7.3177e-06	FALSE	0.63816	0.99904	FALSE	0.011369	0.99326	FALSE	2.5303	NA
Cluster-34938.147634	K01193	E3.2.1.26, sacA	beta-fructofuranosidase	FALSE	0.41061	0.95369	FALSE	-0.58278	0.94706	FALSE	-0.057287	0.97549	FALSE	-0.58021	0.99004	UP	1.2032	0.0033267	FALSE	2.6014	0.05829	FALSE	-0.54631	0.83029	FALSE	0.3541	0.96386
Cluster-269381.0	K01193	E3.2.1.26, sacA	beta-fructofuranosidase	FALSE	-0.67061	NA	DOWN	-3.9568	0.01534	FALSE	-1.0712	0.96099	FALSE	-2.8046	0.48827	FALSE	NA	NA	FALSE	NA	NA	FALSE	NA	NA	FALSE	NA	NA
Cluster-34938.160819	K01193	E3.2.1.26, sacA	beta-fructofuranosidase	FALSE	-0.67567	0.95369	FALSE	-0.4096	0.94706	FALSE	-0.039138	0.98237	FALSE	-0.19335	0.99004	UP	1.3485	4.6557e-08	UP	1.689	0.020461	FALSE	0.10823	0.96599	FALSE	0.74623	0.12848
Cluster-34938.110849	K01193	E3.2.1.26, sacA	beta-fructofuranosidase	FALSE	0.18934	0.95498	FALSE	1.0854	0.60789	FALSE	-0.58637	0.96099	FALSE	-0.072202	0.995	DOWN	-2.2304	5.8e-07	FALSE	-1.3324	0.99904	DOWN	-1.3827	0.0028853	DOWN	-1.7216	0.0085739
Cluster-34938.193349	K01193	E3.2.1.26, sacA	beta-fructofuranosidase	FALSE	0.15309	0.96827	FALSE	1.322	0.70386	FALSE	0.20648	0.96538	FALSE	1.6628	0.88535	UP	2.5001	2.1998e-05	FALSE	1.8569	0.12513	FALSE	0.78181	0.52189	UP	1.7486	1.7365e-06
Cluster-34938.161061	K01193	E3.2.1.26, sacA	beta-fructofuranosidase	FALSE	-0.34365	0.95369	FALSE	-0.54748	0.94706	FALSE	-0.28248	0.96099	FALSE	-0.10791	0.995	UP	1.0638	4.9368e-05	FALSE	1.5118	0.065742	FALSE	0.14156	0.96599	FALSE	0.84798	0.12929
Cluster-34938.161067	K01193	E3.2.1.26, sacA	beta-fructofuranosidase	FALSE	-0.9024	0.95369	FALSE	-0.9902	0.93616	FALSE	-0.75008	0.96099	FALSE	-0.86166	0.99004	UP	1.0791	6.4507e-05	FALSE	1.3105	0.23922	FALSE	-0.16605	0.96599	FALSE	0.80595	0.11326
Cluster-34938.175823	K01193	E3.2.1.26, sacA	beta-fructofuranosidase	FALSE	-0.85402	0.95369	FALSE	0.13075	0.97568	FALSE	-0.20263	0.96538	FALSE	-0.0864	0.995	UP	2.3037	1.5785e-06	FALSE	0.19582	0.99904	FALSE	-0.059431	0.99173	FALSE	2.6295	NA
Cluster-34938.155678	K01193	E3.2.1.26, sacA	beta-fructofuranosidase	FALSE	0.16539	0.96595	FALSE	0.16544	0.976	FALSE	-1.3044	0.93379	FALSE	-0.057362	0.995	FALSE	1.4284	0.3458	FALSE	2.1909	0.11467	FALSE	1.2178	0.27208	UP	2.2559	0.0015257
Cluster-34938.193351	K01193	E3.2.1.26, sacA	beta-fructofuranosidase	FALSE	-0.31155	0.95369	FALSE	0.7613	0.94706	FALSE	-0.25749	0.96538	FALSE	1.2917	0.99004	UP	2.5513	0.0075779	FALSE	1.4251	0.99904	FALSE	1.1562	0.65205	UP	2.1953	0.0033426
Cluster-34938.193350	K01193	E3.2.1.26, sacA	beta-fructofuranosidase	FALSE	-1.5868	0.81191	FALSE	-0.36704	0.94706	FALSE	-0.69658	0.96099	FALSE	-0.3185	0.99004	UP	1.4914	0.00083884	FALSE	1.39	0.14962	FALSE	0.68961	0.75873	FALSE	1.2992	0.050162
Cluster-34938.160262	K01193	E3.2.1.26, sacA	beta-fructofuranosidase	FALSE	-1.0494	0.94334	FALSE	-0.30097	0.94706	FALSE	-0.58815	0.96099	FALSE	-0.98412	0.99004	UP	2.645	2.4877e-16	FALSE	0.24748	0.99904	FALSE	0.15875	0.96599	FALSE	2.9601	NA
Cluster-34938.157169	K00696	E2.4.1.14	sucrose-phosphate synthase	FALSE	0.73775	0.95369	FALSE	0.19368	0.94706	FALSE	1.0164	0.96099	FALSE	0.98015	0.99004	FALSE	0.45784	0.77971	FALSE	0.32998	0.99904	UP	1.3956	4.065e-08	UP	1.1596	4.0061e-05
Cluster-34938.168372	K00696	E2.4.1.14	sucrose-phosphate synthase	FALSE	2.7143	0.95369	FALSE	4.4339	0.45634	FALSE	3.8407	0.7353	FALSE	5.403	0.33097	FALSE	0.22134	0.99785	FALSE	0.37999	0.99904	UP	2.0863	5.6826e-05	UP	1.795	0.0014479
Cluster-34938.152191	K00696	E2.4.1.14	sucrose-phosphate synthase	FALSE	2.0555	0.73428	FALSE	2.5181	0.1891	FALSE	1.9526	0.63205	FALSE	3.0298	0.37651	FALSE	0.12247	0.99785	FALSE	0.25458	0.99904	UP	1.8764	5.1923e-07	UP	1.3814	0.0014032
Cluster-34938.130806	K00696	E2.4.1.14	sucrose-phosphate synthase	FALSE	0.15167	0.96361	FALSE	-0.77843	0.94706	FALSE	0.65526	0.96099	FALSE	0.64679	0.99004	FALSE	0.41909	0.99785	FALSE	0.12638	0.99904	UP	1.4415	0.00091889	UP	2.034	1.1523e-07
Cluster-34938.125936	K00696	E2.4.1.14	sucrose-phosphate synthase	FALSE	1.1945	0.95369	FALSE	0.051601	0.99315	FALSE	1.5973	0.84026	FALSE	1.1717	0.99004	FALSE	1.0465	0.12167	FALSE	1.322	0.27704	DOWN	-1.4149	0.020054	FALSE	-0.021416	0.99726
Cluster-34938.177446	K00695	E2.4.1.13	sucrose synthase	FALSE	1.0687	0.95369	UP	2.4999	0.029415	FALSE	0.38522	0.96099	FALSE	1.998	0.31634	FALSE	0.70069	0.99785	FALSE	0.45979	0.99904	FALSE	-0.68201	0.96599	FALSE	0.32983	0.96386
Cluster-34938.176025	K00695	E2.4.1.13	sucrose synthase	FALSE	0.91631	0.95369	FALSE	1.7324	0.21376	FALSE	0.15002	0.96538	FALSE	0.51921	0.99004	DOWN	-1.1614	0.043785	FALSE	-0.47082	0.99904	FALSE	0.03236	0.99173	FALSE	-0.31005	0.96386
Cluster-34938.173088	K00695	E2.4.1.13	sucrose synthase	FALSE	-1.8326	0.8375	FALSE	-2.4379	0.27608	FALSE	-1.4124	0.88508	FALSE	-1.6076	0.99004	UP	3.6573	8.4077e-10	FALSE	2.4242	0.99904	FALSE	0.58343	0.96599	FALSE	2.2911	NA
Cluster-34938.173085	K00695	E2.4.1.13	sucrose synthase	FALSE	1.4267	0.94798	FALSE	-2.0234	0.28817	FALSE	-0.12999	0.97549	FALSE	-0.04632	0.995	UP	2.2291	5.0431e-05	FALSE	0.15895	0.99904	FALSE	-0.20491	0.96599	FALSE	0.98388	NA
Cluster-34938.173087	K00695	E2.4.1.13	sucrose synthase	FALSE	1.5465	0.90074	FALSE	-1.7755	0.24033	FALSE	0.22562	0.96538	FALSE	-0.17458	0.99004	UP	2.9489	4.8832e-16	FALSE	1.1068	0.99904	FALSE	0.20333	0.96599	FALSE	1.1712	0.96386
Cluster-34938.165007	K00695	E2.4.1.13	sucrose synthase	FALSE	0.080301	0.98543	FALSE	0.66742	0.94706	FALSE	0.59172	0.96099	FALSE	0.25876	0.99004	FALSE	0.19321	0.99785	FALSE	-0.16009	0.99904	DOWN	-1.24	8.2565e-05	FALSE	-0.91707	0.0095283
Cluster-34938.129582	K00695	E2.4.1.13	sucrose synthase	FALSE	0.58304	0.95369	UP	2.8427	0.0037688	FALSE	-0.36501	0.96099	FALSE	0.77399	0.99004	FALSE	0.67815	0.99785	FALSE	0.66136	0.99904	FALSE	0.18863	0.97447	FALSE	1.0138	0.96386
Cluster-34938.175065	K00975	glgC	glucose-1-phosphate adenylyltransferase	FALSE	0.062568	0.98757	FALSE	0.3859	0.94706	FALSE	0.66958	0.96099	FALSE	0.68652	0.99004	FALSE	0.97685	0.057809	FALSE	0.21639	0.99904	UP	1.1148	0.0024298	UP	1.2389	0.0013455
Cluster-34938.152855	K00975	glgC	glucose-1-phosphate adenylyltransferase	FALSE	-0.24379	0.96905	FALSE	0.9962	0.94706	FALSE	1.4244	0.96099	FALSE	0.0015264	0.99985	UP	1.3737	0.011055	FALSE	0.099302	0.99904	FALSE	0.47568	0.96599	FALSE	1.1433	0.11539
Cluster-34938.135814	K01087	otsB	trehalose 6-phosphate phosphatase	FALSE	-0.17883	0.96994	FALSE	-0.20825	0.94706	FALSE	-0.12267	0.97549	FALSE	0.78769	0.99004	FALSE	0.070602	0.99992	FALSE	0.048008	0.99904	UP	2.3429	0.010342	UP	2.1562	0.00080858
Cluster-34938.135815	K01087	otsB	trehalose 6-phosphate phosphatase	FALSE	-0.94216	0.95369	FALSE	-0.37362	0.94706	FALSE	-0.72217	0.96099	FALSE	-0.079685	0.995	FALSE	1.3264	0.99785	FALSE	0.77389	0.99904	UP	4.1809	1.0495e-08	UP	3.8604	1.6692e-10
Cluster-34938.190832	K01087	otsB	trehalose 6-phosphate phosphatase	FALSE	0.28879	0.95369	FALSE	-0.084878	0.99285	FALSE	-0.0046462	0.99875	FALSE	0.56282	0.99004	FALSE	0.52642	0.99785	FALSE	0.82915	0.99904	UP	3.8672	2.7543e-08	UP	3.1436	7.5712e-06
Cluster-34938.150637	K13648	GAUT	alpha-1,4-galacturonosyltransferase	FALSE	0.35135	0.95369	FALSE	0.036089	0.99315	FALSE	-0.17212	0.96538	FALSE	-0.18504	0.99004	FALSE	0.12361	0.99785	FALSE	0.28808	0.99904	UP	1.1076	0.00074218	FALSE	0.54332	0.20856
Cluster-34938.86760	K13648	GAUT	alpha-1,4-galacturonosyltransferase	FALSE	-0.49343	0.95369	FALSE	0.29839	0.94706	FALSE	0.70082	0.96099	FALSE	0.5199	0.99004	FALSE	-0.34202	0.99785	FALSE	0.8905	0.99904	UP	2.9508	8.8601e-11	FALSE	1.524	0.10497
Cluster-34938.127594	K13648	GAUT	alpha-1,4-galacturonosyltransferase	FALSE	-0.046459	0.98757	FALSE	-0.4962	0.94706	FALSE	0.065579	0.97549	FALSE	0.0159	0.99611	FALSE	0.67843	0.29522	FALSE	0.33716	0.99904	FALSE	0.61669	0.17391	UP	1.0297	0.00079258
Cluster-34938.157041	K01051	E3.1.1.11	pectinesterase	FALSE	1.6478	0.87084	FALSE	2.1366	0.23673	FALSE	-0.019518	0.99384	FALSE	0.82576	0.99004	FALSE	0.51569	0.89265	FALSE	0.42621	0.99904	UP	2.3164	6.623e-07	UP	1.8016	6.7814e-05
Cluster-34938.225819	K01051	E3.1.1.11	pectinesterase	FALSE	0.94376	0.95369	FALSE	1.273	0.6886	FALSE	-0.39616	0.96099	FALSE	-0.52233	0.99004	UP	3.526	2.535e-06	FALSE	1.6706	0.99904	FALSE	1.9244	0.96599	FALSE	2.6396	0.75338
Cluster-34938.225814	K01051	E3.1.1.11	pectinesterase	FALSE	0.61935	0.95369	FALSE	0.70176	0.94706	FALSE	-0.96293	0.96099	FALSE	-0.94489	0.99004	UP	3.9741	0.0056134	FALSE	1.7032	0.99904	FALSE	2.7491	0.49519	FALSE	3.986	NA
Cluster-34938.225815	K01051	E3.1.1.11	pectinesterase	FALSE	0.13666	0.98543	FALSE	-0.35562	0.94706	FALSE	-1.3529	0.84022	FALSE	-1.2328	0.99004	UP	5.9006	0.04785	FALSE	4.1362	0.99904	FALSE	4.7046	0.38896	FALSE	5.4635	0.93937
Cluster-34938.161513	K01051	E3.1.1.11	pectinesterase	FALSE	1.3541	0.95369	FALSE	2.199	0.10952	FALSE	-0.32462	0.96099	FALSE	0.68934	0.99004	FALSE	0.61467	0.34267	FALSE	0.33658	0.99904	UP	1.6782	0.00027708	UP	1.4632	0.00099528
Cluster-34938.202117	K01051	E3.1.1.11	pectinesterase	FALSE	1.174	0.94798	FALSE	0.46563	0.94706	FALSE	0.98483	0.9413	FALSE	1.8647	0.35115	UP	3.7794	0.00016504	FALSE	1.6365	0.30145	FALSE	0.54872	0.89965	FALSE	2.5011	0.071358
Cluster-34938.40629	K01051	E3.1.1.11	pectinesterase	FALSE	-6.0991	0.16627	DOWN	-5.8413	0.043346	FALSE	-2.9668	0.90746	FALSE	-4.1816	0.93011	FALSE	NA	NA	FALSE	NA	NA	FALSE	NA	NA	FALSE	NA	NA
Cluster-34938.202118	K01051	E3.1.1.11	pectinesterase	FALSE	1.0855	0.95369	FALSE	1.2305	0.87982	FALSE	1.2322	0.96099	FALSE	1.7433	0.99004	UP	2.9825	0.0022672	FALSE	1.4236	0.99904	FALSE	-0.11964	0.99173	FALSE	1.9271	0.54484
Cluster-34938.180900	K01051	E3.1.1.11	pectinesterase	FALSE	1.2341	0.95369	FALSE	2.4032	0.1586	FALSE	0.11603	0.97549	FALSE	0.39802	0.99004	FALSE	0.92345	0.54244	FALSE	0.21936	0.99904	FALSE	0.49521	0.96599	UP	1.6103	0.045641
Cluster-34938.225821	K01051	E3.1.1.11	pectinesterase	FALSE	1.0031	0.95369	FALSE	1.4573	0.57991	FALSE	-0.10099	0.97549	FALSE	-0.23949	0.99004	UP	3.1757	0.00361	FALSE	1.4765	0.99904	FALSE	1.8821	0.58278	FALSE	2.2899	0.23714
Cluster-34938.31438	K01051	E3.1.1.11	pectinesterase	FALSE	-1.0271	0.95369	DOWN	-5.3706	0.00060268	FALSE	-1.124	0.96099	FALSE	-2.1857	0.99004	FALSE	NA	NA	FALSE	NA	NA	FALSE	NA	NA	FALSE	NA	NA
Cluster-34938.35966	K01051	E3.1.1.11	pectinesterase	FALSE	-3.3742	0.44696	DOWN	-7.176	1.8083e-06	FALSE	-0.64344	0.96099	FALSE	-3.2246	0.5037	FALSE	NA	NA	FALSE	NA	NA	FALSE	NA	NA	FALSE	NA	NA
Cluster-34938.43579	K01051	E3.1.1.11	pectinesterase	FALSE	-3.5723	0.56266	DOWN	-5.9491	0.0011467	FALSE	-0.80338	0.96099	FALSE	-3.9756	0.51848	FALSE	NA	NA	FALSE	NA	NA	FALSE	NA	NA	FALSE	NA	NA
Cluster-34938.168209	K08679	E5.1.3.6	UDP-glucuronate 4-epimerase	FALSE	0.63333	0.95369	FALSE	0.92777	0.75672	FALSE	0.15987	0.96538	FALSE	1.26	0.79085	FALSE	0.22868	0.99785	FALSE	0.36859	0.99904	UP	1.7442	0.00086556	UP	1.5381	0.0022812
Cluster-34938.164023	K08679	E5.1.3.6	UDP-glucuronate 4-epimerase	FALSE	0.74258	0.95369	FALSE	1.247	0.33512	FALSE	0.17302	0.96538	FALSE	1.1401	0.99004	FALSE	0.093349	0.99785	FALSE	0.10292	0.99904	UP	1.3605	0.00079598	FALSE	0.91776	0.064139
Cluster-34938.168208	K08679	E5.1.3.6	UDP-glucuronate 4-epimerase	FALSE	0.70352	0.95369	FALSE	1.1651	0.47525	FALSE	0.17365	0.96538	FALSE	1.0669	0.99004	FALSE	-0.20366	0.99785	FALSE	-0.039688	0.99904	UP	1.2907	0.0029053	UP	1.0696	0.0086916
Cluster-34938.172467	K08679	E5.1.3.6	UDP-glucuronate 4-epimerase	FALSE	0.48863	0.95369	FALSE	1.1057	0.61057	FALSE	0.015904	0.99193	FALSE	0.93231	0.99004	FALSE	0.12059	0.99785	FALSE	0.079205	0.99904	UP	1.447	6.7689e-05	UP	1.0427	0.009116
Cluster-34938.137022	K08679	E5.1.3.6	UDP-glucuronate 4-epimerase	FALSE	-0.06223	0.98757	FALSE	0.43513	0.94706	FALSE	0.041004	0.98135	FALSE	0.49961	0.99004	FALSE	-0.00075192	0.99992	FALSE	-0.059016	0.99904	UP	1.0094	0.035855	FALSE	0.56996	0.67685
Cluster-34938.13801	K08678	UXS1, uxs	UDP-glucuronate decarboxylase	FALSE	0.052875	0.98955	UP	2.5179	0.042044	FALSE	-0.43664	0.96099	FALSE	0.35567	0.99004	FALSE	-0.34191	0.99785	FALSE	-1.6772	0.99904	FALSE	0.45616	0.96599	FALSE	0.1486	0.96641
Cluster-232480.0	K08678	UXS1, uxs	UDP-glucuronate decarboxylase	FALSE	-4.1423	0.099608	FALSE	-0.91243	0.94706	DOWN	-4.8496	0.0021348	FALSE	-0.58155	0.99004	FALSE	NA	NA	FALSE	NA	NA	FALSE	NA	NA	FALSE	NA	NA
Cluster-196810.0	K08678	UXS1, uxs	UDP-glucuronate decarboxylase	DOWN	-7.0321	0.016157	DOWN	-7.6687	0.0013101	DOWN	-8.0738	0.0011168	FALSE	-3.8222	0.34527	FALSE	NA	NA	FALSE	NA	NA	FALSE	NA	NA	FALSE	NA	NA
Cluster-34938.36412	K08678	UXS1, uxs	UDP-glucuronate decarboxylase	FALSE	-2.0895	0.95369	DOWN	-9.125	0.015871	FALSE	0.60718	0.96538	FALSE	-9.0401	0.073191	FALSE	NA	NA	FALSE	NA	NA	FALSE	NA	NA	FALSE	NA	NA
Cluster-34938.27548	K16055	TPS	trehalose 6-phosphate synthase/phosphatase	FALSE	0.42983	0.95369	DOWN	-4.1779	0.022577	FALSE	-0.76382	0.96099	FALSE	-1.7582	0.99004	FALSE	NA	NA	FALSE	NA	NA	FALSE	NA	NA	FALSE	NA	NA
Cluster-34938.157769	K16055	TPS	trehalose 6-phosphate synthase/phosphatase	FALSE	0.20781	0.95369	FALSE	1.5693	0.20781	FALSE	-0.49706	0.96099	FALSE	-0.067438	0.995	FALSE	-0.89344	0.0086083	FALSE	-0.60184	0.99904	FALSE	-0.52681	0.3217	DOWN	-1.0101	0.011864
Cluster-34938.46061	K16055	TPS	trehalose 6-phosphate synthase/phosphatase	FALSE	0.31044	0.95839	DOWN	-4.1809	0.006755	FALSE	-1.1436	0.96099	FALSE	-1.743	0.99004	FALSE	NA	NA	FALSE	NA	NA	FALSE	NA	NA	FALSE	NA	NA
Cluster-34938.123834	K16055	TPS	trehalose 6-phosphate synthase/phosphatase	FALSE	0.1368	0.97412	FALSE	1.8924	0.10371	FALSE	-0.66751	0.96099	FALSE	-0.023145	0.9951	DOWN	-1.3194	0.0021549	FALSE	-0.95211	0.99904	DOWN	-1.028	0.017284	DOWN	-1.1974	0.0007186
Cluster-34938.188721	K16055	TPS	trehalose 6-phosphate synthase/phosphatase	FALSE	-0.06129	0.98757	FALSE	1.0849	0.94706	FALSE	-0.22553	0.96538	FALSE	0.28495	0.99004	DOWN	-1.5923	0.037236	FALSE	0.3286	0.99904	DOWN	-1.6594	0.0076855	DOWN	-3.0268	7.6391e-06
Cluster-34938.171869	K16055	TPS	trehalose 6-phosphate synthase/phosphatase	FALSE	0.32896	0.95369	FALSE	-0.086026	0.99118	FALSE	0.50965	0.96099	FALSE	0.2015	0.99004	FALSE	-0.068062	0.99785	FALSE	0.13497	0.99904	DOWN	-1.1285	0.01835	FALSE	-0.19581	0.96386

## Sheet: Terpenoids
Supplementary Table S4e. Terpenoids related gene information
Gene_id	KO ID	KO Name	KO Description	UP_DOWN_REGULATION(IvsF)	log2FC(IvsF)	q value(IvsF)	UP_DOWN_REGULATION(HvsF)	log2FC(HvsF)	q value(HvsF)	UP_DOWN_REGULATION(JvsF)	log2FC(JvsF)	q value(JvsF)	UP_DOWN_REGULATION(GvsF)	log2FC(GvsF)	q value(GvsF)	UP_DOWN_REGULATION(EvsA)	log2FC(EvsA)	q value(EvsA)	UP_DOWN_REGULATION(DvsA)	log2FC(DvsA)	q value(DvsA)	UP_DOWN_REGULATION(CvsA)	log2FC(CvsA)	q value(CvsA)	UP_DOWN_REGULATION(BvsA)	log2FC(BvsA)	q value(BvsA)
Cluster-34938.125761	K15803	GERD	(-)-germacrene D synthase	FALSE	-1.3902	0.91437	FALSE	-1.2145	0.90926	FALSE	-2.0608	0.43688	FALSE	-1.5905	0.99004	FALSE	0.18446	0.99785	FALSE	0.528	0.99904	UP	1.402	0.015897	FALSE	0.799	0.56543
Cluster-366198.0	K15803	GERD	(-)-germacrene D synthase	FALSE	2.0527	0.95369	FALSE	1.6735	0.94706	FALSE	1.9458	0.96099	FALSE	3.7108	0.81027	FALSE	4.1802	0.99785	FALSE	8.3415	0.17258	UP	5.9342	0.0048023	FALSE	6.9936	0.65984
Cluster-34938.251256	K00801	FDFT1	farnesyl-diphosphate farnesyltransferase	FALSE	-3.8161	0.083065	FALSE	-1.3185	0.89896	DOWN	-5.5786	0.00011027	FALSE	-0.78854	0.99004	FALSE	NA	NA	FALSE	NA	NA	FALSE	NA	NA	FALSE	NA	NA
Cluster-246782.0	K00801	FDFT1	farnesyl-diphosphate farnesyltransferase	DOWN	-7.1698	0.019473	DOWN	-6.8753	0.0038127	DOWN	-7.262	0.0035444	FALSE	-4.9917	0.11279	FALSE	NA	NA	FALSE	NA	NA	FALSE	NA	NA	FALSE	NA	NA
Cluster-34938.30324	K00801	FDFT1	farnesyl-diphosphate farnesyltransferase	FALSE	-2.4277	0.94798	DOWN	-10.392	0.0029589	FALSE	-0.70993	0.96099	DOWN	-8.5166	0.048324	FALSE	NA	NA	FALSE	NA	NA	FALSE	NA	NA	FALSE	NA	NA
Cluster-34938.252884	K00801	FDFT1	farnesyl-diphosphate farnesyltransferase	FALSE	-4.1291	0.51442	DOWN	-5.2404	0.048512	FALSE	-2.1108	0.96099	FALSE	-1.4659	0.99004	FALSE	NA	NA	FALSE	1.0835	0.99904	FALSE	NA	NA	FALSE	NA	NA
Cluster-34938.183946	K15803	GERD	(-)-germacrene D synthase	FALSE	-0.80898	0.95369	FALSE	-0.65774	0.94706	FALSE	-0.43659	0.96099	FALSE	-0.91993	0.99004	FALSE	-0.23347	0.99785	FALSE	-0.092711	0.99904	UP	1.2471	4.06e-05	FALSE	0.46231	0.69726
Cluster-34938.183944	K15803	GERD	(-)-germacrene D synthase	FALSE	-1.3593	0.86917	FALSE	-0.95871	0.94706	FALSE	-1.0745	0.96099	FALSE	-1.4823	0.99004	FALSE	-0.75748	0.99785	FALSE	-0.25635	0.99904	UP	1.583	0.017462	FALSE	0.57266	0.96386
Cluster-34938.183962	K14182	HVS	vetispiradiene synthase	FALSE	-0.011749	0.99615	FALSE	0.83709	0.94706	FALSE	-0.7828	0.96099	FALSE	-0.10302	0.995	FALSE	-0.041814	0.99992	FALSE	0.02893	0.99904	UP	1.2867	0.00046137	FALSE	0.50131	0.69362
Cluster-34938.16088	K00511	SQLE, ERG1	squalene monooxygenase	FALSE	-0.77272	0.95369	UP	3.8655	0.047642	FALSE	0.34975	0.96538	FALSE	2.6883	0.99004	FALSE	NA	NA	FALSE	NA	NA	FALSE	NA	NA	FALSE	NA	NA
Cluster-34938.183950	K15803	GERD	(-)-germacrene D synthase	FALSE	-0.56318	0.95369	FALSE	-0.09442	0.98196	FALSE	-0.96969	0.95227	FALSE	-0.8368	0.99004	FALSE	-0.33815	0.99785	FALSE	-0.19005	0.99904	UP	1.2617	5.71e-05	FALSE	0.4395	0.6262
Cluster-309251.0	K00801	FDFT1	farnesyl-diphosphate farnesyltransferase	FALSE	-6.2256	0.060106	DOWN	-4.1355	0.035206	DOWN	-6.2372	0.0087982	FALSE	-2.7524	0.99004	FALSE	NA	NA	FALSE	NA	NA	FALSE	NA	NA	FALSE	NA	NA
Cluster-34938.222558	K00511	SQLE, ERG1	squalene monooxygenase	FALSE	0.33201	0.95369	FALSE	0.42666	0.94706	FALSE	0.58297	0.96099	FALSE	0.34942	0.99004	UP	1.1093	0.010802	FALSE	1.7878	0.14804	UP	1.1075	0.00040383	FALSE	0.44582	0.96386
Cluster-34938.233328	K15472	CYP71D55	premnaspirodiene oxygenase	FALSE	0.40388	0.95369	FALSE	3.6054	0.08728	FALSE	-0.37694	0.96538	FALSE	2.3939	0.99004	UP	2.5575	2.7e-11	FALSE	3.0273	NA	FALSE	2.3631	0.58009	UP	2.9977	0.00030972
Cluster-302707.1	K00801	FDFT1	farnesyl-diphosphate farnesyltransferase	FALSE	-4.6124	0.23148	FALSE	-0.41858	0.94706	DOWN	-6.5736	0.016293	FALSE	-0.2585	0.99004	FALSE	NA	NA	FALSE	NA	NA	FALSE	NA	NA	FALSE	NA	NA
Cluster-34938.183959	K15803	GERD	(-)-germacrene D synthase	FALSE	-1.5274	0.89313	FALSE	-0.72518	0.94706	FALSE	-1.4301	0.90002	FALSE	-1.947	0.99004	FALSE	-1.0188	0.99785	FALSE	0.25725	0.99904	UP	1.8587	0.0012877	FALSE	1.2244	0.25135
Cluster-34938.215057	K00511	SQLE, ERG1	squalene monooxygenase	FALSE	0.61429	0.95369	FALSE	0.476	0.94706	FALSE	0.67836	0.96099	FALSE	0.18262	0.99004	UP	1.1473	0.0027655	FALSE	1.826	0.16637	FALSE	0.69834	0.090193	FALSE	0.28655	0.96386
Cluster-34938.183951	K15803	GERD	(-)-germacrene D synthase	FALSE	2.0154	0.86528	FALSE	0.060421	0.99315	FALSE	-1.5935	0.83956	FALSE	-1.8942	0.99004	FALSE	0.11362	0.99874	FALSE	0.26325	0.99904	UP	1.6546	0.0060187	FALSE	1.1397	0.17973
Cluster-34938.175067	K15472	CYP71D55	premnaspirodiene oxygenase	FALSE	-0.090532	0.97815	FALSE	0.21286	0.94706	FALSE	0.28794	0.96099	FALSE	0.39714	0.99004	DOWN	-1.0789	0.0068812	FALSE	-0.64229	0.99904	FALSE	0.29349	0.96599	FALSE	-0.47415	0.70986
Cluster-34938.183954	K15803	GERD	(-)-germacrene D synthase	FALSE	NA	NA	FALSE	NA	NA	FALSE	NA	NA	FALSE	NA	NA	FALSE	0.40742	0.99785	FALSE	1.7471	0.99904	UP	3.9172	1.38e-07	UP	3.4359	2.08e-05
Cluster-34938.183956	K15803	GERD	(-)-germacrene D synthase	FALSE	NA	NA	FALSE	NA	NA	FALSE	NA	NA	FALSE	NA	NA	FALSE	-1.9351	0.99785	FALSE	0.23591	0.99904	UP	4.0243	0.0014799	UP	3.6851	0.010178
Cluster-34938.210061	K00511	SQLE, ERG1	squalene monooxygenase	FALSE	-0.78013	0.95369	FALSE	0.029798	0.99315	FALSE	-0.18338	0.96538	FALSE	-0.30518	0.99004	UP	1.9976	0.027787	UP	2.7633	0.00066904	UP	4.9362	8.2e-27	UP	2.162	0.0026533
Cluster-239781.0	K00511	SQLE, ERG1	squalene monooxygenase	FALSE	-6.7937	0.054501	DOWN	-6.4522	0.019423	DOWN	-6.8618	0.016744	FALSE	-0.73824	0.99004	FALSE	NA	NA	FALSE	NA	NA	FALSE	NA	NA	FALSE	NA	NA
Cluster-34938.205630	K00511	SQLE, ERG1	squalene monooxygenase	FALSE	-0.25129	0.95369	FALSE	-0.29422	0.94706	FALSE	-0.28586	0.96099	FALSE	0.47488	0.99004	FALSE	1.4943	0.2311	FALSE	1.6188	0.80296	UP	3.3848	2.6e-12	FALSE	1.5701	0.069073
Cluster-34938.120916	K14173	AFS1	alpha-farnesene synthase	FALSE	-0.17093	0.96592	FALSE	0.30693	0.94706	FALSE	-0.27001	0.96538	FALSE	-0.13554	0.995	FALSE	-0.75096	0.99785	FALSE	-0.45931	0.99904	DOWN	-2.2945	0.00056328	FALSE	-1.6436	0.09802
Cluster-34938.120915	K14182	HVS	vetispiradiene synthase	FALSE	0.33671	0.95369	FALSE	0.29369	0.94706	FALSE	0.5094	0.96099	FALSE	0.033757	0.995	FALSE	0.69367	0.99785	FALSE	0.94836	0.99904	UP	2.1128	3.38e-07	UP	1.4502	0.0083255

## Sheet: Flavonoids
Supplementary Table S4f. Flavonoids related gene information
Gene_id	KO ID	KO Name	KO Description	UP_DOWN_REGULATION(IvsF)	log2FC(IvsF)	q value(IvsF)	UP_DOWN_REGULATION(HvsF)	log2FC(HvsF)	q value(HvsF)	UP_DOWN_REGULATION(JvsF)	log2FC(JvsF)	q value(JvsF)	UP_DOWN_REGULATION(GvsF)	log2FC(GvsF)	q value(GvsF)	UP_DOWN_REGULATION(EvsA)	log2FC(EvsA)	q value(EvsA)	UP_DOWN_REGULATION(DvsA)	log2FC(DvsA)	q value(DvsA)	UP_DOWN_REGULATION(CvsA)	log2FC(CvsA)	q value(CvsA)	UP_DOWN_REGULATION(BvsA)	log2FC(BvsA)	q value(BvsA)
Cluster-34938.142446	K13065	E2.3.1.133, HCT	shikimate O-hydroxycinnamoyltransferase	FALSE	-0.29392	0.95369	FALSE	-0.67923	0.94706	FALSE	-1.7661	0.79038	FALSE	-1.2776	0.99004	UP	2.8207	3.3452e-10	FALSE	1.2778	0.55622	UP	1.1887	0.035524	UP	1.9528	0.00013481
Cluster-389932.0	K00475	E1.14.11.9	naringenin 3-dioxygenase	FALSE	3.2605	0.95369	FALSE	1.9366	0.94706	FALSE	NA	NA	FALSE	3.2179	0.99004	FALSE	1.076	0.24121	FALSE	0.54535	0.99904	UP	1.5722	5.1737e-05	UP	1.3802	0.0011211
Cluster-351413.0	K09754	CYP98A3, C3'H	coumaroylquinate(coumaroylshikimate) 3'-monooxygenase	FALSE	-3.9739	0.39078	DOWN	-4.9622	0.00035176	FALSE	-2.2847	0.58515	FALSE	-3.2932	0.59194	FALSE	NA	NA	FALSE	NA	NA	FALSE	NA	NA	FALSE	NA	NA
Cluster-34938.50009	K00660	CHS	chalcone synthase	DOWN	-8.447	0.0041534	DOWN	-8.0941	0.00087184	DOWN	-8.5092	0.00069637	DOWN	-6.2098	0.033107	FALSE	NA	NA	FALSE	NA	NA	FALSE	NA	NA	FALSE	NA	NA
Cluster-34938.222409	K00487	CYP73A	trans-cinnamate 4-monooxygenase	FALSE	0.12475	0.97868	FALSE	0.021805	0.99315	FALSE	-0.67283	0.96099	FALSE	0.35936	0.99004	FALSE	1.1692	0.05217	FALSE	0.89854	0.99904	UP	1.0967	0.024406	UP	1.4278	7.1846e-05
Cluster-34938.184433	K00660	CHS	chalcone synthase	FALSE	-0.32695	0.95369	FALSE	-1.1584	0.72592	FALSE	-0.44838	0.96099	FALSE	-0.18448	0.99004	UP	1.5482	0.00010653	UP	1.7647	0.01164	UP	1.2644	0.037703	FALSE	1.5261	0.76358
Cluster-34938.218728	K00487	CYP73A	trans-cinnamate 4-monooxygenase	FALSE	0.091263	0.98729	FALSE	-0.089593	0.96736	FALSE	-0.1618	0.96538	FALSE	0.78835	0.99004	UP	1.8445	0.0012548	FALSE	1.1336	0.99904	FALSE	0.71745	0.92158	UP	1.7246	0.00034075
Cluster-34938.194666	K05280	E1.14.13.21	flavonoid 3'-monooxygenase	FALSE	-0.26328	0.95369	FALSE	-1.1717	0.49344	FALSE	-0.33112	0.96099	FALSE	-0.17819	0.99004	FALSE	0.67251	0.022833	FALSE	1.0736	0.11244	FALSE	0.9096	0.014196	UP	1.0273	0.0015327
Cluster-34938.229389	K05278	FLS	flavonol synthase	FALSE	1.8058	0.95369	FALSE	0.94505	0.94706	FALSE	0.59256	0.96099	FALSE	0.0063969	0.99944	FALSE	0.90646	0.99785	FALSE	1.9031	0.99904	UP	1.5452	0.0055219	FALSE	0.49866	0.96386
Cluster-34938.110919	K00487	CYP73A	trans-cinnamate 4-monooxygenase	FALSE	-0.17504	0.95801	FALSE	-0.19302	0.94706	FALSE	-0.49823	0.96099	FALSE	0.46024	0.99004	UP	1.9871	4.1736e-06	FALSE	1.0115	0.99904	FALSE	0.91109	0.27916	UP	2.109	7.1795e-10
Cluster-34938.142444	K13065	E2.3.1.133, HCT	shikimate O-hydroxycinnamoyltransferase	FALSE	-0.0080294	0.99924	FALSE	-0.81199	0.94706	FALSE	-0.16888	0.97549	FALSE	-0.27307	0.995	FALSE	1.1884	0.37384	FALSE	0.88567	0.99904	FALSE	0.90405	0.96599	UP	1.4504	0.033613
Cluster-34938.183084	K00487	CYP73A	trans-cinnamate 4-monooxygenase	FALSE	0.38911	0.95369	FALSE	0.31303	0.94706	FALSE	-0.3654	0.96099	FALSE	0.43309	0.99004	UP	1.0168	0.014219	FALSE	0.92029	0.99904	UP	1.346	0.0022747	UP	1.4609	0.00057816
Cluster-34938.183085	K00487	CYP73A	trans-cinnamate 4-monooxygenase	FALSE	0.42919	0.95369	FALSE	0.28861	0.94706	FALSE	0.06247	0.97549	FALSE	1.133	0.99004	UP	1.7273	2.4638e-11	UP	1.5119	1.6862e-05	UP	1.1727	0.011475	UP	1.8286	1.0239e-15
Cluster-34938.183082	K00487	CYP73A	trans-cinnamate 4-monooxygenase	FALSE	-0.078418	0.98757	FALSE	-0.20936	0.94706	FALSE	-0.30317	0.96099	FALSE	0.32537	0.99004	FALSE	1.1677	0.37524	FALSE	0.15685	0.99904	FALSE	0.25593	0.96599	UP	1.296	0.026559
Cluster-34938.141434	K13065	E2.3.1.133, HCT	shikimate O-hydroxycinnamoyltransferase	FALSE	0.15302	0.96625	FALSE	-0.53224	0.94706	FALSE	-0.79349	0.96099	FALSE	-0.95792	0.99004	UP	3.4894	4.8821e-12	FALSE	0.93294	0.99904	FALSE	0.14866	0.96599	FALSE	1.7009	0.86662
Cluster-34938.168802	K13065	E2.3.1.133, HCT	shikimate O-hydroxycinnamoyltransferase	FALSE	3.8078	0.81443	FALSE	3.5642	0.94706	FALSE	0.6765	0.96538	FALSE	NA	NA	UP	5.7552	0.0047757	FALSE	3.5797	0.99904	FALSE	3.6006	0.42961	FALSE	3.944	0.57839
Cluster-34938.49627	K00660	CHS	chalcone synthase	DOWN	-8.5237	0.0020519	DOWN	-8.1969	0.00027097	DOWN	-8.6012	0.00024949	DOWN	-8.1306	0.0012637	FALSE	NA	NA	FALSE	NA	NA	FALSE	NA	NA	FALSE	NA	NA
Cluster-34938.228666	K13065	E2.3.1.133, HCT	shikimate O-hydroxycinnamoyltransferase	FALSE	-0.044633	0.98757	FALSE	-0.076859	0.9816	FALSE	-0.41448	0.96099	FALSE	0.26356	0.99004	UP	1.1726	0.0061487	UP	1.6205	0.00082688	UP	2.4714	1.0531e-09	UP	2.1727	0.002944
Cluster-34938.122157	K05280	E1.14.13.21	flavonoid 3'-monooxygenase	FALSE	-0.40086	0.95369	FALSE	-0.56053	0.94706	FALSE	-0.1861	0.96538	FALSE	-0.1641	0.99004	UP	1.5799	0.0004663	UP	1.59	0.012258	FALSE	-0.074697	0.96599	UP	1.5191	0.0057908
Cluster-34938.168348	K13065	E2.3.1.133, HCT	shikimate O-hydroxycinnamoyltransferase	FALSE	0.68024	0.95369	FALSE	-3.3727	0.94706	FALSE	-3.6958	0.96099	FALSE	0.059932	0.9951	UP	1.409	0.024476	FALSE	1.0911	0.99904	FALSE	0.28149	0.96599	FALSE	1.1399	0.10381
Cluster-34938.2212	K09754	CYP98A3, C3'H	coumaroylquinate(coumaroylshikimate) 3'-monooxygenase	FALSE	-1.2546	0.95369	DOWN	-8.6345	0.045499	FALSE	0.6315	0.96538	FALSE	-8.5474	0.18127	FALSE	NA	NA	FALSE	NA	NA	FALSE	NA	NA	FALSE	NA	NA
Cluster-34938.155176	K00588	E2.1.1.104	caffeoyl-CoA O-methyltransferase	FALSE	0.108	0.97818	FALSE	0.71446	0.94706	FALSE	0.55999	0.96099	FALSE	0.45465	0.99004	FALSE	-0.23311	0.99785	FALSE	-0.43218	0.99904	FALSE	-0.96886	1.1388e-05	DOWN	-1.0548	7.2532e-06
Cluster-34938.189974	K00660	CHS	chalcone synthase	FALSE	0.089443	0.98757	FALSE	-0.6818	0.94706	FALSE	-0.19027	0.96538	FALSE	0.14741	0.99004	FALSE	0.66172	0.38278	FALSE	1.1626	0.065742	UP	1.3127	0.00063365	FALSE	1.2508	0.052568
Cluster-34938.189975	K00660	CHS	chalcone synthase	FALSE	-0.06302	0.98757	FALSE	-0.86699	0.85501	FALSE	-0.5005	0.96099	FALSE	-0.086299	0.995	FALSE	0.75639	0.14435	FALSE	1.184	0.19672	UP	1.277	0.0036774	UP	1.3676	0.0078418
Cluster-34938.189681	K13082	DFR	bifunctional dihydroflavonol 4-reductase/flavanone 4-reductase	FALSE	-1.8917	0.95369	FALSE	0.87632	0.94706	FALSE	-1.9886	0.96099	FALSE	-0.56286	0.995	UP	1.5064	0.0009519	FALSE	1.4063	0.99904	FALSE	1.2598	0.96599	UP	2.0899	2.8371e-06

## Sheet: Lignin
Supplementary Table S4g. Lignin related gene information
Gene_id	KO ID	KO Name	KO Description	UP_DOWN_REGULATION(IvsF)	log2FC(IvsF)	q value(IvsF)	UP_DOWN_REGULATION(HvsF)	log2FC(HvsF)	q value(HvsF)	UP_DOWN_REGULATION(JvsF)	log2FC(JvsF)	q value(JvsF)	UP_DOWN_REGULATION(GvsF)	log2FC(GvsF)	q value(GvsF)	UP_DOWN_REGULATION(EvsA)	log2FC(EvsA)	q value(EvsA)	UP_DOWN_REGULATION(DvsA)	log2FC(DvsA)	q value(DvsA)	UP_DOWN_REGULATION(CvsA)	log2FC(CvsA)	q value(CvsA)	UP_DOWN_REGULATION(BvsA)	log2FC(BvsA)	q value(BvsA)
Cluster-34938.97287	K01904	4CL	4-coumarate--CoA ligase	FALSE	-0.19874	0.95369	FALSE	-0.60304	0.94706	FALSE	-0.27945	0.96099	FALSE	0.32334	0.99004	UP	1.2038	0.037204	FALSE	0.228	0.99904	FALSE	0.2095	0.96599	FALSE	0.79833	0.59411
Cluster-34938.220987	K01904	4CL	4-coumarate--CoA ligase	FALSE	-1.0162	0.95369	FALSE	-0.53489	0.94706	FALSE	-0.12233	0.96538	FALSE	1.2762	0.99004	FALSE	1.2234	0.13479	FALSE	1.7737	0.14128	UP	2.9655	2.73e-10	UP	3.3673	5.41e-23
Cluster-34938.271384	K01904	4CL	4-coumarate--CoA ligase	FALSE	-2.5184	0.95369	DOWN	-8.9897	0.021848	FALSE	-0.18989	NA	FALSE	-7.096	0.32724	FALSE	NA	NA	FALSE	NA	NA	FALSE	NA	NA	FALSE	NA	NA
Cluster-240250.0	K01904	4CL	4-coumarate--CoA ligase	FALSE	-1.4689	0.95369	DOWN	-5.1446	0.0018458	FALSE	-1.1179	0.96099	FALSE	-2.1181	0.99004	FALSE	NA	NA	FALSE	NA	NA	FALSE	NA	NA	FALSE	NA	NA
Cluster-34938.55001	K01904	4CL	4-coumarate--CoA ligase	FALSE	-1.6877	0.95369	DOWN	-5.9578	0.0023837	FALSE	-0.32134	0.96538	FALSE	-2.1448	0.99004	FALSE	NA	NA	FALSE	NA	NA	FALSE	NA	NA	FALSE	NA	NA
Cluster-315889.0	K01904	4CL	4-coumarate--CoA ligase	FALSE	0.30112	NA	DOWN	-5.811	0.016682	FALSE	-0.52204	0.96099	FALSE	-2.0454	0.99004	FALSE	NA	NA	FALSE	NA	NA	FALSE	NA	NA	FALSE	NA	NA
Cluster-34938.151202	K01904	4CL	4-coumarate--CoA ligase	FALSE	0.07872	0.98757	FALSE	-0.0043686	0.9974	FALSE	-0.43149	0.96099	FALSE	0.33107	0.99004	UP	1.0458	0.0092754	FALSE	0.85857	0.99904	UP	1.6083	6.69e-06	UP	1.1945	0.0017681
Cluster-34938.151204	K01904	4CL	4-coumarate--CoA ligase	FALSE	0.049408	0.98757	FALSE	0.1652	0.94706	FALSE	-0.32735	0.96099	FALSE	0.38031	0.99004	FALSE	0.69383	0.29652	FALSE	0.30318	0.99904	UP	1.6508	1.83e-08	UP	1.5241	4.3e-08
Cluster-189925.0	K01904	4CL	4-coumarate--CoA ligase	FALSE	-2.392	0.92873	DOWN	-4.6595	0.037962	FALSE	-0.3839	0.96538	FALSE	-2.2229	0.90163	FALSE	NA	NA	FALSE	NA	NA	FALSE	NA	NA	FALSE	NA	NA
Cluster-34938.200040	K01904	4CL	4-coumarate--CoA ligase	FALSE	1.0589	0.95369	FALSE	-0.98036	0.94706	FALSE	2.2337	0.34065	FALSE	1.274	0.99004	FALSE	-0.039461	0.99992	FALSE	-0.27371	0.99904	DOWN	-1.8393	0.030024	FALSE	-1.1816	0.25272
Cluster-34938.155115	K12355	REF1	coniferyl-aldehyde dehydrogenase	FALSE	-0.52058	0.95369	FALSE	0.088414	0.97765	FALSE	-0.67933	0.96099	FALSE	0.14492	0.995	FALSE	-0.15655	0.99785	FALSE	-0.22741	0.99904	UP	1.447	0.00018236	FALSE	0.49132	0.78104
Cluster-34938.255353	K12355	REF1	coniferyl-aldehyde dehydrogenase	DOWN	-9.7134	3.47e-06	DOWN	-11.211	5.09e-08	DOWN	-11.619	1.3e-07	DOWN	-6.1787	0.002179	FALSE	NA	NA	FALSE	NA	NA	FALSE	NA	NA	FALSE	NA	NA
Cluster-34938.35597	K12355	REF1	coniferyl-aldehyde dehydrogenase	FALSE	-1.1548	0.95369	DOWN	-6.1199	0.029273	FALSE	-1.0298	0.96099	FALSE	-2.1591	0.99004	FALSE	NA	NA	FALSE	NA	NA	FALSE	NA	NA	FALSE	NA	NA
Cluster-34938.143510	K12355	REF1	coniferyl-aldehyde dehydrogenase	FALSE	-1.4059	0.86037	FALSE	-1.51	0.21906	FALSE	-0.89713	0.92961	FALSE	0.058853	0.995	FALSE	1.1039	0.99785	FALSE	-0.22117	0.99904	UP	1.9501	0.001876	FALSE	0.87563	0.85658
Cluster-34938.143512	K12355	REF1	coniferyl-aldehyde dehydrogenase	FALSE	-1.0439	0.95369	FALSE	-1.1171	0.60348	FALSE	-0.45949	0.96099	FALSE	0.11799	0.995	FALSE	0.85071	0.99785	FALSE	-0.0443	0.99904	UP	2.0839	3.14e-06	FALSE	0.57521	0.96386
Cluster-34938.218728	K00487	CYP73A	trans-cinnamate 4-monooxygenase	FALSE	0.091263	0.98729	FALSE	-0.089593	0.96736	FALSE	-0.1618	0.96538	FALSE	0.78835	0.99004	UP	1.8445	0.0012548	FALSE	1.1336	0.99904	FALSE	0.71745	0.92158	UP	1.7246	0.00034075
Cluster-34938.222409	K00487	CYP73A	trans-cinnamate 4-monooxygenase	FALSE	0.12475	0.97868	FALSE	0.021805	0.99315	FALSE	-0.67283	0.96099	FALSE	0.35936	0.99004	FALSE	1.1692	0.05217	FALSE	0.89854	0.99904	UP	1.0967	0.024406	UP	1.4278	7.18e-05
Cluster-34938.183085	K00487	CYP73A	trans-cinnamate 4-monooxygenase	FALSE	0.42919	0.95369	FALSE	0.28861	0.94706	FALSE	0.06247	0.97549	FALSE	1.133	0.99004	UP	1.7273	2.46e-11	UP	1.5119	1.69e-05	UP	1.1727	0.011475	UP	1.8286	1.02e-15
Cluster-34938.110919	K00487	CYP73A	trans-cinnamate 4-monooxygenase	FALSE	-0.17504	0.95801	FALSE	-0.19302	0.94706	FALSE	-0.49823	0.96099	FALSE	0.46024	0.99004	UP	1.9871	4.17e-06	FALSE	1.0115	0.99904	FALSE	0.91109	0.27916	UP	2.109	7.18e-10
Cluster-34938.183084	K00487	CYP73A	trans-cinnamate 4-monooxygenase	FALSE	0.38911	0.95369	FALSE	0.31303	0.94706	FALSE	-0.3654	0.96099	FALSE	0.43309	0.99004	UP	1.0168	0.014219	FALSE	0.92029	0.99904	UP	1.346	0.0022747	UP	1.4609	0.00057816
Cluster-34938.183082	K00487	CYP73A	trans-cinnamate 4-monooxygenase	FALSE	-0.078418	0.98757	FALSE	-0.20936	0.94706	FALSE	-0.30317	0.96099	FALSE	0.32537	0.99004	FALSE	1.1677	0.37524	FALSE	0.15685	0.99904	FALSE	0.25593	0.96599	UP	1.296	0.026559
Cluster-34938.114835	K09755	CYP84A, F5H	ferulate-5-hydroxylase	FALSE	0.33981	0.95369	FALSE	-0.18855	0.94706	FALSE	-0.22243	0.96513	FALSE	-0.042601	0.995	FALSE	0.90797	0.48	FALSE	0.8822	0.99904	UP	1.4217	9.12e-05	UP	1.3119	0.0021134
Cluster-340153.0	K00083	E1.1.1.195	cinnamyl-alcohol dehydrogenase	FALSE	-1.5209	0.95369	FALSE	0.58091	0.94706	DOWN	-4.6376	0.020357	FALSE	0.53677	0.99004	FALSE	NA	NA	FALSE	NA	NA	FALSE	NA	NA	FALSE	NA	NA
Cluster-263715.0	K00083	E1.1.1.195	cinnamyl-alcohol dehydrogenase	DOWN	-6.0935	0.047355	DOWN	-4.7211	0.049338	FALSE	-2.1218	0.58822	FALSE	-1.5902	0.99004	FALSE	NA	NA	FALSE	NA	NA	FALSE	NA	NA	FALSE	NA	NA
Cluster-34938.44761	K00083	E1.1.1.195	cinnamyl-alcohol dehydrogenase	DOWN	-9.4916	0.00025041	DOWN	-9.1605	1.85e-05	DOWN	-9.5659	2.01e-05	DOWN	-6.6475	0.00045522	FALSE	NA	NA	FALSE	NA	NA	FALSE	NA	NA	FALSE	NA	NA
Cluster-405792.1	K00083	E1.1.1.195	cinnamyl-alcohol dehydrogenase	FALSE	-0.21946	0.98757	FALSE	-0.82366	0.94706	FALSE	-1.2408	0.96099	FALSE	-0.74997	0.99004	FALSE	1.8609	0.99785	FALSE	0.78465	0.99904	UP	3.2589	0.00045387	UP	2.7806	0.0097103
Cluster-34938.121259	K00083	E1.1.1.195	cinnamyl-alcohol dehydrogenase	FALSE	0.64194	0.95369	FALSE	0.49845	0.94706	FALSE	1.1492	0.87354	FALSE	0.71096	0.99004	FALSE	0.25217	0.99785	FALSE	0.269	0.99904	FALSE	-0.11039	0.96599	DOWN	-1.1932	0.0088227
Cluster-369985.0	K00083	E1.1.1.195	cinnamyl-alcohol dehydrogenase	FALSE	-3.2423	NA	DOWN	-7.5518	0.032045	FALSE	-1.7791	NA	FALSE	-6.9474	0.17716	FALSE	NA	NA	FALSE	NA	NA	FALSE	NA	NA	FALSE	2.7576	0.96386
Cluster-34938.130666	K00083	E1.1.1.195	cinnamyl-alcohol dehydrogenase	FALSE	-0.95645	0.95369	FALSE	-0.70273	0.94706	FALSE	-0.64091	0.96099	FALSE	-0.59649	0.99004	UP	1.1477	0.0079842	FALSE	1.03	0.99904	UP	2.1484	3.67e-06	UP	1.5988	0.0008219
Cluster-34938.191510	K00083	E1.1.1.195	cinnamyl-alcohol dehydrogenase	FALSE	-1.2483	0.95369	FALSE	-1.3316	0.83496	FALSE	-0.57561	0.96099	FALSE	-0.66261	0.99004	UP	1.3265	0.00026851	FALSE	0.72182	0.99904	FALSE	0.334	0.91546	UP	1.2411	0.00094157
Cluster-34938.263904	K00083	E1.1.1.195	cinnamyl-alcohol dehydrogenase	FALSE	-4.3294	0.15168	FALSE	-0.65421	0.94706	DOWN	-6.2675	0.012241	FALSE	-0.056198	0.995	FALSE	NA	NA	FALSE	NA	NA	FALSE	NA	NA	FALSE	NA	NA
Cluster-34938.106837	K00083	E1.1.1.195	cinnamyl-alcohol dehydrogenase	FALSE	0.64365	0.95369	FALSE	1.718	0.25809	FALSE	-1.349	0.86036	FALSE	1.2562	0.99004	FALSE	-0.68533	0.96251	FALSE	-0.44701	0.99904	DOWN	-1.0624	0.030546	DOWN	-1.0117	0.040513
Cluster-34938.49480	K00083	E1.1.1.195	cinnamyl-alcohol dehydrogenase	FALSE	-1.9676	0.87084	DOWN	-4.1594	0.0010088	FALSE	-1.9262	0.39863	DOWN	-4.7076	0.0015308	FALSE	NA	NA	FALSE	NA	NA	FALSE	NA	NA	FALSE	NA	NA
Cluster-242669.0	K00083	E1.1.1.195	cinnamyl-alcohol dehydrogenase	FALSE	0.60313	0.95369	DOWN	-6.4797	0.02559	FALSE	-0.32058	0.96538	FALSE	-2.6192	0.99004	FALSE	NA	NA	FALSE	NA	NA	FALSE	NA	NA	FALSE	NA	NA
Cluster-34938.48521	K00083	E1.1.1.195	cinnamyl-alcohol dehydrogenase	DOWN	-6.9625	0.021896	FALSE	-3.6192	0.19992	DOWN	-8.0131	0.0019444	FALSE	-2.1533	0.82106	FALSE	NA	NA	FALSE	NA	NA	FALSE	NA	NA	FALSE	NA	NA
Cluster-332196.0	K00083	E1.1.1.195	cinnamyl-alcohol dehydrogenase	FALSE	-3.9509	0.44556	DOWN	-6.3673	0.033675	FALSE	-3.8821	0.22139	FALSE	-2.0012	0.99004	FALSE	NA	NA	FALSE	NA	NA	FALSE	NA	NA	FALSE	NA	NA
Cluster-347154.0	K00083	E1.1.1.195	cinnamyl-alcohol dehydrogenase	DOWN	-6.8861	0.016371	DOWN	-6.591	0.0038911	DOWN	-6.1826	0.0088437	DOWN	-7.4943	0.0050008	FALSE	NA	NA	FALSE	NA	NA	FALSE	NA	NA	FALSE	NA	NA
Cluster-207885.0	K00083	E1.1.1.195	cinnamyl-alcohol dehydrogenase	FALSE	-5.9245	0.13277	FALSE	-5.6547	0.052684	DOWN	-6.0322	0.04926	FALSE	-2.0095	0.99004	FALSE	NA	NA	FALSE	NA	NA	FALSE	NA	NA	FALSE	NA	NA
Cluster-238644.0	K00083	E1.1.1.195	cinnamyl-alcohol dehydrogenase	DOWN	-5.976	0.010453	DOWN	-5.186	0.0039548	DOWN	-8.4671	0.00024055	FALSE	-4.0391	0.20609	FALSE	NA	NA	FALSE	NA	NA	FALSE	NA	NA	FALSE	NA	NA
Cluster-34938.158051	K00430	E1.11.1.7	peroxidase	FALSE	0.68392	0.95369	FALSE	-0.18332	0.94706	FALSE	1.5878	0.65724	FALSE	0.51651	0.99004	FALSE	0.8155	0.017811	FALSE	0.72065	0.99904	UP	1.1273	0.00084763	UP	1.1391	0.00028934
Cluster-34938.253198	K00430	E1.11.1.7	peroxidase	DOWN	-6.6179	0.025411	FALSE	-1.7754	0.94706	FALSE	-0.24699	0.96987	FALSE	1.7515	0.99004	FALSE	NA	NA	FALSE	NA	NA	FALSE	NA	NA	FALSE	NA	NA
Cluster-34938.131047	K00430	E1.11.1.7	peroxidase	FALSE	-0.93607	0.95369	FALSE	-0.86034	0.94706	FALSE	0.84065	0.96099	FALSE	-0.37893	0.99004	FALSE	0.47618	0.99785	FALSE	-0.27252	0.99904	FALSE	0.5686	0.65499	UP	1.347	0.00072146
Cluster-34938.158184	K00430	E1.11.1.7	peroxidase	FALSE	0.42802	0.95369	FALSE	-0.37078	0.94706	FALSE	1.3898	0.83184	FALSE	0.36312	0.99004	FALSE	0.51222	0.99785	FALSE	0.27575	0.99904	FALSE	0.58872	0.45108	UP	1.0656	0.031233
Cluster-34938.158181	K00430	E1.11.1.7	peroxidase	FALSE	0.21691	0.95501	FALSE	-0.70284	0.94706	FALSE	1.0211	0.96099	FALSE	-0.38942	0.99004	FALSE	0.53033	0.29707	FALSE	-0.055982	0.99904	FALSE	0.30712	0.7723	UP	1.0904	0.00054961
Cluster-34938.158180	K00430	E1.11.1.7	peroxidase	FALSE	0.53834	0.95369	FALSE	-0.26398	0.94706	FALSE	1.3875	0.75681	FALSE	0.22692	0.99004	FALSE	0.56397	0.19363	FALSE	0.42512	0.99904	FALSE	0.57697	0.17329	UP	1.2301	1.08e-06
Cluster-34938.194572	K00430	E1.11.1.7	peroxidase	FALSE	1.0628	0.95369	FALSE	0.23402	0.94706	FALSE	2.0759	0.31188	FALSE	1.1098	0.99004	FALSE	0.39575	0.99785	FALSE	0.46141	0.99904	UP	1.0865	0.00088058	UP	1.2494	0.00057237
Cluster-34938.142948	K00430	E1.11.1.7	peroxidase	FALSE	-0.87345	0.95369	FALSE	-0.76901	0.94706	FALSE	-1.0641	0.9413	FALSE	-0.92392	0.99004	UP	2.4149	8.19e-07	UP	1.9439	0.0027983	UP	2.3078	0.00047463	UP	3.5572	0.010207
Cluster-34938.169687	K00430	E1.11.1.7	peroxidase	FALSE	0.69662	0.95369	FALSE	0.50887	0.94706	FALSE	-0.31765	0.96538	FALSE	1.098	0.99004	FALSE	-0.14333	0.99785	FALSE	0.29565	0.99904	UP	1.6403	0.0003579	FALSE	1.4162	0.53307
Cluster-34938.85035	K00430	E1.11.1.7	peroxidase	FALSE	-3.3118	0.29229	FALSE	-1.952	0.23329	FALSE	-0.13705	0.96732	FALSE	-1.3504	0.99004	FALSE	-0.69868	0.99785	FALSE	-1.1968	0.99904	FALSE	-0.96038	0.78453	DOWN	-2.7239	0.030945
Cluster-34938.184849	K13066	E2.1.1.68, COMT	caffeic acid 3-O-methyltransferase	FALSE	0.023852	0.99228	FALSE	-0.64015	0.94706	FALSE	0.2644	0.96099	FALSE	0.18152	0.99004	FALSE	0.47026	0.99785	FALSE	0.69999	0.99904	UP	1.8131	2.51e-07	UP	1.188	0.0067136
Cluster-34938.123548	K13066	E2.1.1.68, COMT	caffeic acid 3-O-methyltransferase	FALSE	-1.1504	0.93773	FALSE	-0.90578	0.90926	FALSE	-0.9769	0.90002	FALSE	-0.36806	0.99004	FALSE	0.52159	0.99785	FALSE	1.1184	0.99904	UP	1.26	0.023535	FALSE	1.0042	0.18124
Cluster-34938.123547	K13066	E2.1.1.68, COMT	caffeic acid 3-O-methyltransferase	FALSE	-0.51502	0.95369	FALSE	-0.38378	0.94706	FALSE	-0.3356	0.96099	FALSE	0.29225	0.99004	FALSE	2.0742	0.99785	FALSE	1.852	0.99904	UP	2.8613	0.025287	FALSE	2.7074	0.074211
Cluster-34938.152077	K13066	E2.1.1.68, COMT	caffeic acid 3-O-methyltransferase	FALSE	-0.014249	0.99607	FALSE	-0.34039	0.94706	FALSE	-0.02368	0.98896	FALSE	0.153	0.99004	FALSE	0.44538	0.99785	FALSE	0.62185	0.99904	UP	1.7373	5.19e-07	FALSE	0.94248	0.07713
Cluster-34938.181440	K13066	E2.1.1.68, COMT	caffeic acid 3-O-methyltransferase	FALSE	0.41474	0.95369	FALSE	-0.47797	0.94706	FALSE	0.20381	0.96538	FALSE	-0.93447	0.99004	FALSE	0.22395	0.99785	FALSE	0.18518	0.99904	FALSE	0.89091	0.0023234	UP	1.1354	0.00078961
Cluster-34938.143448	K13066	E2.1.1.68, COMT	caffeic acid 3-O-methyltransferase	FALSE	-0.094477	0.98757	FALSE	-0.54357	0.94706	FALSE	0.34569	0.96538	FALSE	0.03749	0.9951	FALSE	0.063505	0.99785	FALSE	0.15655	0.99904	FALSE	0.82563	0.016752	UP	1.0931	0.012041
Cluster-34938.142444	K13065	E2.3.1.133, HCT	shikimate O-hydroxycinnamoyltransferase	FALSE	-0.0080294	0.99924	FALSE	-0.81199	0.94706	FALSE	-0.16888	0.97549	FALSE	-0.27307	0.995	FALSE	1.1884	0.37384	FALSE	0.88567	0.99904	FALSE	0.90405	0.96599	UP	1.4504	0.033613
Cluster-34938.142446	K13065	E2.3.1.133, HCT	shikimate O-hydroxycinnamoyltransferase	FALSE	-0.29392	0.95369	FALSE	-0.67923	0.94706	FALSE	-1.7661	0.79038	FALSE	-1.2776	0.99004	UP	2.8207	3.35e-10	FALSE	1.2778	0.55622	UP	1.1887	0.035524	UP	1.9528	0.00013481
Cluster-34938.141434	K13065	E2.3.1.133, HCT	shikimate O-hydroxycinnamoyltransferase	FALSE	0.15302	0.96625	FALSE	-0.53224	0.94706	FALSE	-0.79349	0.96099	FALSE	-0.95792	0.99004	UP	3.4894	4.88e-12	FALSE	0.93294	0.99904	FALSE	0.14866	0.96599	FALSE	1.7009	0.86662
Cluster-34938.168802	K13065	E2.3.1.133, HCT	shikimate O-hydroxycinnamoyltransferase	FALSE	3.8078	0.81443	FALSE	3.5642	0.94706	FALSE	0.6765	0.96538	FALSE	NA	NA	UP	5.7552	0.0047757	FALSE	3.5797	0.99904	FALSE	3.6006	0.42961	FALSE	3.944	0.57839
Cluster-34938.168348	K13065	E2.3.1.133, HCT	shikimate O-hydroxycinnamoyltransferase	FALSE	0.68024	0.95369	FALSE	-3.3727	0.94706	FALSE	-3.6958	0.96099	FALSE	0.059932	0.9951	UP	1.409	0.024476	FALSE	1.0911	0.99904	FALSE	0.28149	0.96599	FALSE	1.1399	0.10381
Cluster-34938.228666	K13065	E2.3.1.133, HCT	shikimate O-hydroxycinnamoyltransferase	FALSE	-0.044633	0.98757	FALSE	-0.076859	0.9816	FALSE	-0.41448	0.96099	FALSE	0.26356	0.99004	UP	1.1726	0.0061487	UP	1.6205	0.00082688	UP	2.4714	1.05e-09	UP	2.1727	0.002944

## Sheet: Phenols
Supplementary Table S4h. Phenols related gene information
Gene_id	KO ID	KO Name	KO Description	UP_DOWN_REGULATION(IvsF)	log2FC(IvsF)	q value(IvsF)	UP_DOWN_REGULATION(HvsF)	log2FC(HvsF)	q value(HvsF)	UP_DOWN_REGULATION(JvsF)	log2FC(JvsF)	q value(JvsF)	UP_DOWN_REGULATION(GvsF)	log2FC(GvsF)	q value(GvsF)	UP_DOWN_REGULATION(EvsA)	log2FC(EvsA)	q value(EvsA)	UP_DOWN_REGULATION(DvsA)	log2FC(DvsA)	q value(DvsA)	UP_DOWN_REGULATION(CvsA)	log2FC(CvsA)	q value(CvsA)	UP_DOWN_REGULATION(BvsA)	log2FC(BvsA)	q value(BvsA)
Cluster-34938.122890	K10775	E4.3.1.24	phenylalanine ammonia-lyase	FALSE	0.60872	0.95369	FALSE	0.40711	0.94706	FALSE	0.01281	0.99479	FALSE	1.3329	0.99004	UP	1.2079	0.019775	UP	1.4854	0.039134	UP	1.4542	0.0020646	FALSE	1.2379	0.0933
Cluster-34938.122882	K10775	E4.3.1.24	phenylalanine ammonia-lyase	FALSE	1.0566	0.95369	FALSE	0.68866	0.94706	FALSE	-0.11083	0.97549	FALSE	1.0896	0.99004	FALSE	1.0206	0.99785	FALSE	2.2974	0.53719	UP	2.1028	0.03016	FALSE	1.8725	0.96386
Cluster-34938.122884	K10775	E4.3.1.24	phenylalanine ammonia-lyase	FALSE	0.22866	0.95501	FALSE	-0.026738	0.99315	FALSE	-0.38799	0.96099	FALSE	0.83682	0.99004	FALSE	1.0997	0.45696	FALSE	1.262	0.91862	UP	1.3863	0.0044809	FALSE	1.3777	0.053276
Cluster-34938.208125	K10775	E4.3.1.24	phenylalanine ammonia-lyase	FALSE	0.49851	0.95369	FALSE	-0.10048	0.96537	FALSE	-0.38215	0.96099	FALSE	0.70347	0.99004	FALSE	1.8636	0.99785	FALSE	3.2905	0.15747	UP	2.8698	0.019943	FALSE	2.7276	0.10518
Cluster-34938.208124	K10775	E4.3.1.24	phenylalanine ammonia-lyase	FALSE	0.27644	0.95369	FALSE	-0.35178	0.94706	FALSE	-0.59349	0.96099	FALSE	0.46902	0.99004	UP	1.6155	0.041252	FALSE	1.7297	0.10687	UP	1.7238	0.0080647	FALSE	1.5626	0.2007
