# Supplementary material for: Evaluation of drought resistance and transcriptome analysis for the identification of drought-responsive genes in Iris germanica
Source: Sci Rep. 2021 Aug 11;11:16308. doi: 10.1038/s41598-021-95633-z (PMC8358056; doi:10.1038/s41598-021-95633-z)
Supplement: Supplementary file 10 — Supplementary Table S6. [file 41598_2021_95633_MOESM10_ESM.xlsx]

## Sheet: Sheet1
Supplementary Table S6. KEGG Pathway shared in leaf and rhizome.
KEGG Pathway	Pathway ID
Lysine degradation	ko00310
Protein processing in endoplasmic reticulum	ko04141
Glycolysis / Gluconeogenesis	ko00010
Photosynthesis - antenna proteins	ko00196
alpha-Linolenic acid metabolism	ko00592
Glutathione metabolism	ko00480
Plant hormone signal transduction	ko04075
Other glycan degradation	ko00511
Plant-pathogen interaction	ko04626
Porphyrin and chlorophyll metabolism	ko00860
Glycerophospholipid metabolism	ko00564
Circadian rhythm - plant	ko04712
Ubiquitin mediated proteolysis	ko04120
Nitrogen metabolism	ko00910
Thiamine metabolism	ko00730
Photosynthesis	ko00195
Carbon fixation in photosynthetic organisms	ko00710
Oxidative phosphorylation	ko00190
Carotenoid biosynthesis	ko00906
Alanine, aspartate and glutamate metabolism	ko00250
Ribosome	ko03008
