# Supplementary material for: Evaluation of drought resistance and transcriptome analysis for the identification of drought-responsive genes in Iris germanica
Source: Sci Rep. 2021 Aug 11;11:16308. doi: 10.1038/s41598-021-95633-z (PMC8358056; doi:10.1038/s41598-021-95633-z)
Supplement: Supplementary file 11 — Supplementary Table S7. [file 41598_2021_95633_MOESM11_ESM.xlsx]

## Sheet: Ribosome
Supplementary Table S7a. Ribosome related gene information
Gene_id	KO ID	KO Name	KO Description	UP_DOWN_REGULATION(IvsF)	log2FC(IvsF)	q value(IvsF)	UP_DOWN_REGULATION(HvsF)	log2FC(HvsF)	q value(HvsF)	UP_DOWN_REGULATION(JvsF)	log2FC(JvsF)	q value(JvsF)	UP_DOWN_REGULATION(GvsF)	log2FC(GvsF)	q value(GvsF)	UP_DOWN_REGULATION(EvsA)	log2FC(EvsA)	q value(EvsA)	UP_DOWN_REGULATION(DvsA)	log2FC(DvsA)	q value(DvsA)	UP_DOWN_REGULATION(CvsA)	log2FC(CvsA)	q value(CvsA)	UP_DOWN_REGULATION(BvsA)	log2FC(BvsA)	q value(BvsA)
Cluster-34938.150659	K02880	RP-L17e, RPL17	large subunit ribosomal protein L17e	FALSE	-0.68406	0.95369	FALSE	-0.7937	0.94706	FALSE	-0.090845	0.97549	FALSE	0.35229	0.99004	FALSE	0.23594	0.99785	FALSE	-0.26118	0.99904	FALSE	0.21959	0.96599	UP	1.4091	0.010428
Cluster-34938.164694	K02977	RP-S27Ae, RPS27A	small subunit ribosomal protein S27Ae	FALSE	0.70226	0.95369	FALSE	1.3867	0.5712	FALSE	0.75403	0.96099	FALSE	0.31845	0.99004	FALSE	-0.78537	0.0071447	FALSE	-1.0495	0.05976	DOWN	-1.7921	4.8e-17	FALSE	-0.61669	0.092958
Cluster-34938.164465	K02918	RP-L35e, RPL35	large subunit ribosomal protein L35e	FALSE	0.59289	0.95369	FALSE	0.54594	0.94706	FALSE	0.96324	0.95227	FALSE	0.65982	0.99004	FALSE	-0.58417	0.45902	FALSE	-0.7796	0.99904	DOWN	-1.1257	8.95e-05	FALSE	0.23248	0.96386
Cluster-34938.166966	K02909	RP-L31, rpmE	large subunit ribosomal protein L31	FALSE	0.17392	0.95501	FALSE	1.1939	0.54261	FALSE	-0.28005	0.96099	FALSE	0.74772	0.99004	FALSE	-0.21468	0.99785	FALSE	-0.28722	0.99904	UP	1.0705	0.0094458	FALSE	0.67138	0.338
Cluster-34938.145647	K02987	RP-S4e, RPS4	small subunit ribosomal protein S4e	FALSE	-0.53592	0.95369	FALSE	-0.29127	0.94706	FALSE	-0.24667	0.96099	FALSE	0.073356	0.995	FALSE	-0.43072	0.99785	FALSE	-0.23919	0.99904	DOWN	-1.5097	1.81e-06	FALSE	-0.94568	0.097176
Cluster-34938.161477	K02866	RP-L10e, RPL10	large subunit ribosomal protein L10e	FALSE	0.012112	0.99607	FALSE	0.37854	0.94706	FALSE	-0.3927	0.96099	FALSE	-0.045307	0.995	FALSE	-0.68077	0.58731	FALSE	-0.55172	0.99904	FALSE	-0.92086	0.029934	DOWN	-1.4784	0.00016245
Cluster-34938.119419	K02985	RP-S3e, RPS3	small subunit ribosomal protein S3e	FALSE	-0.39576	0.95369	FALSE	-0.52207	0.94706	FALSE	-0.084438	0.97549	FALSE	0.46766	0.99004	FALSE	0.24291	0.99785	FALSE	0.1397	0.99904	UP	1.1488	0.019242	FALSE	0.62653	0.65289
Cluster-34938.182157	K02941	RP-LP0, RPLP0	large subunit ribosomal protein LP0	FALSE	0.47203	0.95369	FALSE	-0.070566	0.98942	FALSE	0.095856	0.97549	FALSE	0.061093	0.995	FALSE	-0.13378	0.99785	FALSE	0.47024	0.99904	DOWN	-1.083	0.030589	FALSE	-0.53651	0.53409
Cluster-34938.146070	K02915	RP-L34e, RPL34	large subunit ribosomal protein L34e	FALSE	0.81682	0.95369	FALSE	0.90669	0.88141	FALSE	1.1436	0.90002	FALSE	1.193	0.99004	FALSE	-0.65145	0.99785	FALSE	-0.876	0.99904	DOWN	-1.3021	0.0085145	FALSE	0.3938	0.96386
Cluster-34938.184166	K02899	RP-L27, MRPL27, rpmA	large subunit ribosomal protein L27	FALSE	0.45753	0.95369	FALSE	0.65102	0.94706	FALSE	0.62764	0.96099	FALSE	0.5335	0.99004	FALSE	-0.24465	0.99785	FALSE	-0.46245	0.99904	DOWN	-1.1696	0.033908	FALSE	-0.87544	0.16193
Cluster-34938.206989	K02958	RP-S15e, RPS15	small subunit ribosomal protein S15e	FALSE	0.4084	0.95369	FALSE	-0.26218	0.94706	FALSE	0.4375	0.96099	FALSE	0.71842	0.99004	FALSE	1.4858	0.69805	FALSE	0.79853	0.99904	UP	1.8693	0.040604	FALSE	1.6816	0.08663
Cluster-34938.164359	K02926	RP-L4, MRPL4, rplD	large subunit ribosomal protein L4	FALSE	1.0939	0.95369	FALSE	0.73572	0.94706	FALSE	0.82019	0.96099	FALSE	0.81107	0.99004	FALSE	-0.40992	0.99785	FALSE	-0.67251	0.99904	UP	1.0726	0.030207	FALSE	0.4434	0.96386
Cluster-34938.76685	K02889	RP-L21e, RPL21	large subunit ribosomal protein L21e	FALSE	-0.41416	0.95369	FALSE	0.3943	0.94706	FALSE	0.32048	0.96099	FALSE	-0.097286	0.995	FALSE	-1.1167	0.54516	FALSE	-1.4104	0.99904	DOWN	-1.7861	0.0047883	DOWN	-1.5702	0.029808
Cluster-34938.175213	K02998	RP-SAe, RPSA	small subunit ribosomal protein SAe	FALSE	0.039206	0.9876	FALSE	0.18096	0.94706	FALSE	0.3505	0.96099	FALSE	0.18084	0.99004	FALSE	-0.1014	0.99785	FALSE	-0.14427	0.99904	DOWN	-1.3098	0.00055683	FALSE	-0.69009	0.14269
Cluster-34938.91352	K02978	RP-S27e, RPS27	small subunit ribosomal protein S27e	FALSE	0.077547	0.98757	FALSE	-0.49563	0.94706	FALSE	0.09592	0.97549	FALSE	0.37232	0.99004	FALSE	0.24765	0.99785	FALSE	0.46634	0.99904	FALSE	0.39453	0.85012	UP	1.0496	0.0020659
Cluster-34938.147367	K02936	RP-L7Ae, RPL7A	large subunit ribosomal protein L7Ae	FALSE	0.14946	0.95806	FALSE	0.033227	0.99315	FALSE	0.40013	0.96099	FALSE	0.21048	0.99004	FALSE	-0.3946	0.99785	FALSE	-0.17317	0.99904	DOWN	-1.28	0.00027042	FALSE	-0.79378	0.087568
Cluster-34938.127583	K02872	RP-L13Ae, RPL13A	large subunit ribosomal protein L13Ae	FALSE	0.79322	0.95369	FALSE	0.90786	0.91127	FALSE	0.6851	0.96099	FALSE	0.16776	0.99004	FALSE	-0.32582	0.99785	FALSE	-0.2489	0.99904	DOWN	-1.4915	0.0006551	DOWN	-1.0948	0.013738

## Sheet: Photosynthesis
Supplementary Table S7b. Photosynthesis related gene information
Gene_id	KO ID	KO Name	KO Description	UP_DOWN_REGULATION(IvsF)	log2FC(IvsF)	q value(IvsF)	UP_DOWN_REGULATION(HvsF)	log2FC(HvsF)	q value(HvsF)	UP_DOWN_REGULATION(JvsF)	log2FC(JvsF)	q value(JvsF)	UP_DOWN_REGULATION(GvsF)	log2FC(GvsF)	q value(GvsF)	UP_DOWN_REGULATION(EvsA)	log2FC(EvsA)	q value(EvsA)	UP_DOWN_REGULATION(DvsA)	log2FC(DvsA)	q value(DvsA)	UP_DOWN_REGULATION(CvsA)	log2FC(CvsA)	q value(CvsA)	UP_DOWN_REGULATION(BvsA)	log2FC(BvsA)	q value(BvsA)
Cluster-34938.68907	K08907	LHCA1	light-harvesting complex I chlorophyll a/b binding protein 1	FALSE	NA	NA	FALSE	NA	NA	FALSE	NA	NA	FALSE	NA	NA	DOWN	-5.7126	0.023418	FALSE	-5.6039	0.25186	FALSE	0.39989	0.96599	FALSE	-1.0986	0.96386
Cluster-403235.0	K08908	LHCA2	light-harvesting complex I chlorophyll a/b binding protein 2	FALSE	NA	NA	FALSE	NA	NA	FALSE	NA	NA	FALSE	NA	NA	DOWN	-6.239	0.004157	FALSE	-6.1295	0.067526	FALSE	-0.20659	0.96599	FALSE	-1.0269	0.96386
Cluster-392720.0	K08913	LHCB2	light-harvesting complex II chlorophyll a/b binding protein 2	FALSE	NA	NA	FALSE	NA	NA	FALSE	NA	NA	FALSE	NA	NA	DOWN	-5.8781	0.01226	FALSE	-5.7693	0.15529	FALSE	0.15799	0.96599	FALSE	-0.42859	0.96386
Cluster-397380.0	K08915	LHCB4	light-harvesting complex II chlorophyll a/b binding protein 4	FALSE	0.78711	0.95369	FALSE	NA	NA	FALSE	NA	NA	FALSE	NA	NA	DOWN	-6.4304	0.0011274	DOWN	-6.3212	0.023958	FALSE	-0.12069	0.96599	FALSE	-1.3437	0.81086
Cluster-396863.0	K08913	LHCB2	light-harvesting complex II chlorophyll a/b binding protein 2	FALSE	NA	NA	FALSE	NA	NA	FALSE	NA	NA	FALSE	NA	NA	DOWN	-5.8062	0.015697	FALSE	-5.6972	0.18537	FALSE	-0.10886	0.98138	FALSE	-0.20303	0.96386
Cluster-391235.0	K08916	LHCB5	light-harvesting complex II chlorophyll a/b binding protein 5	FALSE	NA	NA	FALSE	NA	NA	FALSE	NA	NA	FALSE	NA	NA	DOWN	-6.7447	0.00029808	FALSE	-4.873	0.13679	FALSE	0.28541	0.96599	FALSE	-0.66446	0.96386
Cluster-34938.234859	K08909	LHCA3	light-harvesting complex I chlorophyll a/b binding protein 3	FALSE	NA	NA	FALSE	NA	NA	FALSE	NA	NA	FALSE	NA	NA	DOWN	-5.7256	0.028841	FALSE	-5.6162	0.28444	FALSE	0.37704	0.96599	FALSE	-0.57909	0.96386
Cluster-403515.0	K08910	LHCA4	light-harvesting complex I chlorophyll a/b binding protein 4	FALSE	NA	NA	FALSE	NA	NA	FALSE	NA	NA	FALSE	NA	NA	DOWN	-5.8389	0.016381	FALSE	-4.7682	0.58807	FALSE	-0.03921	0.99173	FALSE	-0.53714	0.96386
Cluster-34938.234858	K08912	LHCB1	light-harvesting complex II chlorophyll a/b binding protein 1	FALSE	NA	NA	FALSE	NA	NA	FALSE	NA	NA	FALSE	NA	NA	DOWN	-8.81	2e-09	DOWN	-6.8965	9.89e-06	FALSE	0.064597	0.96732	FALSE	-0.73967	0.96386
Cluster-393942.0	K02717	psbP	photosystem II oxygen-evolving enhancer protein 2	FALSE	NA	NA	FALSE	NA	NA	FALSE	NA	NA	FALSE	NA	NA	DOWN	-5.8421	0.013134	FALSE	-5.7337	0.16344	FALSE	-0.56803	0.96599	FALSE	-0.76139	0.96386
Cluster-34938.180074	K02635	petB	cytochrome b6	FALSE	0.50296	0.95369	FALSE	0.43025	0.94706	FALSE	0.3651	0.96099	FALSE	-0.17097	0.99004	FALSE	-0.28129	0.99785	FALSE	-0.47986	0.99904	DOWN	-1.3486	0.00010635	DOWN	-1.0863	0.0056544
Cluster-392241.0	K14332	psaO	photosystem I subunit PsaO	FALSE	0.78711	0.95369	FALSE	NA	NA	FALSE	NA	NA	FALSE	NA	NA	DOWN	-5.613	0.032412	FALSE	-5.504	0.31474	FALSE	0.32836	0.96599	FALSE	-1.7421	0.67531
Cluster-34938.44633	K02111	ATPF1A, atpA	F-type H+-transporting ATPase subunit alpha	FALSE	-3.0695	0.19922	FALSE	-1.2343	0.83496	DOWN	-5.6339	0.0020749	FALSE	-1.2685	0.99004	FALSE	NA	NA	FALSE	NA	NA	FALSE	NA	NA	FALSE	NA	NA
Cluster-331468.0	K02716	psbO	photosystem II oxygen-evolving enhancer protein 1	FALSE	-6.5797	0.071533	FALSE	-1.9039	0.71092	DOWN	-6.6533	0.023914	FALSE	-0.63622	0.99004	FALSE	NA	NA	FALSE	NA	NA	FALSE	NA	NA	FALSE	NA	NA
Cluster-253899.2	K02639	petF	ferredoxin	FALSE	-1.7933	0.91947	DOWN	-5.8593	0.043571	FALSE	-3.4153	0.28166	FALSE	-1.118	0.99004	FALSE	NA	NA	FALSE	NA	NA	FALSE	NA	NA	FALSE	NA	NA
Cluster-34938.133475	K02703	psbA	photosystem II P680 reaction center D1 protein	FALSE	0.85865	0.95369	FALSE	1.2607	0.69715	FALSE	1.0071	0.96099	FALSE	0.58757	0.99004	FALSE	-0.57003	0.85784	FALSE	-0.64336	0.99904	FALSE	-0.69609	0.32043	DOWN	-1.2551	7.3442e-05
Cluster-405558.0	K02639	petF	ferredoxin	FALSE	NA	NA	FALSE	NA	NA	FALSE	NA	NA	FALSE	NA	NA	DOWN	-6.0335	0.0077922	FALSE	-5.9245	0.11132	FALSE	0.19101	0.96599	FALSE	-1.3356	0.89774
Cluster-400535.0	K03541	psbR	photosystem II 10kDa protein	FALSE	NA	NA	FALSE	NA	NA	FALSE	NA	NA	FALSE	NA	NA	DOWN	-6.3871	0.0014247	DOWN	-6.2778	0.029026	FALSE	-0.15572	0.96599	FALSE	-0.56794	0.96386

## Sheet: TFs
Supplementary Table S7c. Transcription factor family related gene information
Gene_id	TF	UP_DOWN_REGULATION(IvsF)	log2FC(IvsF)	q value(IvsF)	UP_DOWN_REGULATION(HvsF)	log2FC(HvsF)	q value(HvsF)	UP_DOWN_REGULATION(JvsF)	log2FC(JvsF)	q value(JvsF)	UP_DOWN_REGULATION(GvsF)	log2FC(GvsF)	q value(GvsF)	UP_DOWN_REGULATION(EvsA)	log2FC(EvsA)	q value(EvsA)	UP_DOWN_REGULATION(DvsA)	log2FC(DvsA)	q value(DvsA)	UP_DOWN_REGULATION(CvsA)	log2FC(CvsA)	q value(CvsA)	UP_DOWN_REGULATION(BvsA)	log2FC(BvsA)	q value(BvsA)
Cluster-34938.188436	MYB	FALSE	-0.26864	0.95369	FALSE	-1.9905	0.34555	FALSE	-1.304	0.87429	FALSE	-1.2245	0.99004	UP	1.7695	0.0042374	FALSE	0.70215	0.99904	FALSE	-1.1125	0.96599	FALSE	0.74288	0.96386
Cluster-34938.104260	MYB	FALSE	-1.8553	0.83208	FALSE	-1.2185	0.94706	FALSE	-1.787	0.78492	FALSE	-0.26712	0.99004	UP	2.3971	0.04245	FALSE	1.9172	0.99904	FALSE	0.56304	0.96599	FALSE	2.8082	0.099905
Cluster-34938.17902	MYB	FALSE	2.4289	0.70314	UP	4.5836	0.0018725	FALSE	-3.8566	0.37926	FALSE	0.35005	0.99004	FALSE	NA	NA	FALSE	1.0835	0.99904	FALSE	NA	NA	FALSE	NA	NA
Cluster-34938.230820	MYB	FALSE	-0.32592	0.95369	FALSE	-0.25181	0.94706	FALSE	0.66533	0.96099	FALSE	0.82373	0.99004	UP	1.9705	0.0076386	FALSE	1.8233	0.40041	FALSE	1.2849	0.24528	FALSE	1.5141	0.16166
Cluster-34938.230821	MYB	FALSE	0.1194	0.97506	FALSE	0.13878	0.95662	FALSE	1.4369	0.60529	FALSE	1.2197	0.99004	UP	2.1829	8.16e-05	FALSE	1.4338	0.99904	UP	1.8787	0.0011073	UP	1.7818	0.010479
Cluster-34938.178492	MYB	FALSE	1.3845	0.88537	FALSE	-0.95171	0.94706	FALSE	1.5367	0.60125	FALSE	1.2824	0.99004	UP	1.6116	2.46e-11	UP	1.8364	0.0041677	UP	1.2227	0.0031259	UP	2.0779	1.74e-14
Cluster-34938.107492	MYB	FALSE	-0.028363	0.9897	FALSE	0.058966	0.98723	FALSE	-0.22818	0.96099	FALSE	0.27475	0.99004	FALSE	0.45986	0.99785	FALSE	0.49376	0.99904	UP	1.1289	0.0073563	FALSE	0.94392	0.071358
Cluster-34938.116143	MYB	FALSE	0.22823	0.95369	FALSE	-0.13973	0.95723	FALSE	0.46192	0.96099	FALSE	-0.30794	0.99004	FALSE	0.60645	0.99785	FALSE	0.95415	0.99904	UP	1.5105	0.00090754	FALSE	1.0204	0.071722
Cluster-34938.152260	MYB	FALSE	-0.71604	0.95369	FALSE	0.44748	0.94706	FALSE	-0.14892	0.96671	FALSE	0.50505	0.99004	FALSE	-0.035449	0.99992	FALSE	0.39045	0.99904	UP	1.2731	0.031195	FALSE	0.80317	0.51509
Cluster-34938.158393	MYB	FALSE	0.21835	0.95369	FALSE	0.97267	0.8051	FALSE	-0.42852	0.96099	FALSE	0.16245	0.99004	UP	2.0643	0.00030026	FALSE	1.0673	0.99904	FALSE	0.83852	0.79744	FALSE	1.1065	0.71057
Cluster-34938.166617	MYB	FALSE	0.94375	0.95369	UP	2.5177	0.0066916	FALSE	0.12504	0.96538	FALSE	2.3264	0.062744	FALSE	-0.65311	0.050958	FALSE	-0.27015	0.99904	FALSE	0.26132	0.8462	FALSE	-0.25805	0.95479
Cluster-34938.249840	MYB	FALSE	1.338	0.91208	UP	2.3333	0.027867	FALSE	-0.0080559	0.998	FALSE	1.956	0.89616	FALSE	1.9008	0.99785	FALSE	2.5073	0.99904	FALSE	2.6328	0.96599	FALSE	-1.0504	0.96386
Cluster-34938.66184	MYB	FALSE	-0.69802	0.95369	FALSE	-1.8336	0.87215	FALSE	-1.3346	0.83607	FALSE	-0.64507	0.99004	FALSE	1.7046	0.26336	FALSE	2.3627	0.56542	FALSE	1.4135	0.3846	UP	2.2181	0.014062
Cluster-34938.158360	MYB	FALSE	2.2148	0.75059	UP	3.9009	0.021126	FALSE	0.99355	0.96099	FALSE	2.8165	0.58451	FALSE	-0.06245	0.99992	FALSE	-0.025767	0.99904	FALSE	-0.5472	0.8837	FALSE	-0.61726	0.8498
Cluster-34938.178494	MYB	FALSE	1.2327	0.91437	FALSE	1.2606	0.53455	FALSE	1.1979	0.7358	FALSE	2.0307	0.26416	UP	1.0636	0.00077275	FALSE	1.0727	0.16845	UP	1.2601	9.64e-05	UP	1.9087	9.79e-14
Cluster-34938.178497	MYB	FALSE	1.2155	0.91437	FALSE	-0.8957	0.94226	FALSE	1.3162	0.67137	FALSE	0.89574	0.99004	UP	1.8191	1.53e-21	UP	1.8818	0.00047316	FALSE	0.58502	0.23014	UP	1.795	9.39e-16
Cluster-34938.194872	MYB	FALSE	-0.54253	0.95369	FALSE	1.726	0.23835	FALSE	-2.1997	0.43981	FALSE	-0.68519	0.99004	UP	2.2199	3.35e-10	FALSE	0.17058	0.99904	FALSE	-0.59379	0.96599	FALSE	0.79289	NA
Cluster-34938.203802	MYB	FALSE	-0.69464	0.95369	FALSE	-0.42396	0.94706	FALSE	-0.40952	0.96099	FALSE	-0.25472	0.99004	UP	2.0567	0.00010345	FALSE	1.5495	0.99904	FALSE	0.6885	0.96055	FALSE	2.3188	0.26259
Cluster-34938.224885	MYB	FALSE	1.3123	0.91437	FALSE	1.0345	0.74936	FALSE	0.56188	0.96099	FALSE	1.4103	0.99004	UP	3.0417	3.05e-06	FALSE	1.0462	0.99904	FALSE	-0.6417	0.96599	FALSE	1.6687	NA
Cluster-34938.80259	MYB	FALSE	1.0985	0.94982	FALSE	0.1323	0.95401	FALSE	0.96892	0.94651	FALSE	1.9877	0.73812	FALSE	-0.040566	0.99992	FALSE	0.88364	0.99904	FALSE	0.52856	0.96599	UP	1.592	0.041162
Cluster-34938.103362	MYB	FALSE	1.6549	0.90042	FALSE	1.5858	0.23309	FALSE	-0.91119	0.96099	FALSE	0.15505	0.99004	UP	1.8558	0.00095203	FALSE	1.0367	0.99904	FALSE	0.1817	0.96599	FALSE	0.96902	0.96386
Cluster-34938.129752	MYB	FALSE	1.1277	0.95369	FALSE	-2.269	0.60093	FALSE	1.6212	0.51983	FALSE	1.2492	0.99004	UP	1.5448	0.0045971	FALSE	1.6268	0.24116	FALSE	0.22841	0.96599	UP	1.555	0.0066568
Cluster-34938.178493	MYB	FALSE	-0.32807	0.95369	FALSE	-0.77836	0.94706	FALSE	0.61073	0.96099	FALSE	0.55746	0.99004	UP	1.4553	4.46e-06	FALSE	1.2774	0.38078	FALSE	1.0089	0.21692	UP	2.0782	4.46e-10
Cluster-34938.179623	MYB	FALSE	1.3765	0.95369	FALSE	2.6959	0.64432	FALSE	0.49634	0.96538	FALSE	2.2885	0.99004	FALSE	-0.1825	0.99785	FALSE	0.22092	0.99904	UP	1.0674	0.03602	FALSE	0.74807	0.25039
Cluster-34938.215084	MYB	FALSE	0.20913	0.95369	FALSE	0.081428	0.98276	FALSE	0.42267	0.96099	FALSE	0.47957	0.99004	FALSE	0.60949	0.99785	FALSE	0.36676	0.99904	UP	1.7851	4.92e-10	UP	1.8291	1.97e-11
Cluster-34938.247932	MYB	FALSE	1.2856	0.95369	UP	2.7687	0.040716	FALSE	-0.61166	0.96099	FALSE	0.99362	0.99004	FALSE	NA	NA	FALSE	2.0405	0.99904	FALSE	NA	NA	FALSE	NA	NA
Cluster-34938.6276	bHLH	FALSE	-0.44771	0.95369	FALSE	-0.43626	0.94706	FALSE	0.40614	0.96099	FALSE	0.056411	0.995	FALSE	NA	NA	FALSE	NA	NA	UP	5.7187	0.006429	FALSE	NA	NA
Cluster-159866.0	bHLH	FALSE	1.7342	0.95369	UP	6.7481	1.5e-05	FALSE	-2.5225	0.96099	FALSE	3.9743	0.18228	FALSE	NA	NA	FALSE	NA	NA	FALSE	NA	NA	FALSE	NA	NA
Cluster-34938.102870	bHLH	FALSE	0.21302	0.95369	FALSE	-1.3241	0.7461	FALSE	-0.095347	0.97549	FALSE	-0.63185	0.99004	FALSE	0.1498	0.99785	FALSE	0.48502	0.99904	FALSE	0.72879	0.64809	UP	1.2491	0.0031397
Cluster-34938.122105	bHLH	FALSE	0.14019	0.96042	FALSE	0.31816	0.94706	FALSE	-0.19269	0.96538	FALSE	0.61688	0.99004	FALSE	0.24255	0.99785	FALSE	0.20114	0.99904	UP	1.0531	2.92e-05	UP	1.0901	0.0001399
Cluster-34938.13679	bHLH	FALSE	-1.721	0.76297	FALSE	-1.7062	0.70453	FALSE	-0.10746	0.97549	FALSE	-0.21177	0.99004	FALSE	NA	NA	FALSE	NA	NA	UP	6.2725	0.0011263	FALSE	3.07	0.96386
Cluster-34938.157906	bHLH	FALSE	1.5161	0.95369	UP	3.8525	0.015801	FALSE	-0.11973	0.97549	FALSE	2.6416	0.78015	FALSE	-0.20245	0.99785	FALSE	0.058507	0.99904	UP	1.6582	0.0006334	UP	1.4723	0.0011605
Cluster-34938.188122	bHLH	FALSE	0.63223	0.95369	FALSE	-0.28253	0.94706	FALSE	-0.43539	0.96099	FALSE	0.19822	0.99004	FALSE	0.36407	0.99785	FALSE	0.72814	0.99904	UP	1.6721	2.71e-14	UP	1.5004	2.72e-08
Cluster-34938.217688	bHLH	FALSE	0.47931	0.95369	FALSE	0.73051	0.94706	FALSE	0.89286	0.92961	FALSE	1.6757	0.53693	FALSE	0.33587	0.99785	FALSE	0.69474	0.99904	UP	2.3526	1.31e-09	UP	2.064	2.05e-07
Cluster-34938.92178	bHLH	FALSE	0.0097862	0.99699	FALSE	0.36893	0.94706	FALSE	0.63869	0.96099	FALSE	1.1821	0.99004	FALSE	-0.017292	0.99992	FALSE	-0.05169	0.99904	UP	1.4579	0.013579	UP	1.4016	0.04045
Cluster-34938.156365	bHLH	FALSE	2.2299	0.3853	UP	2.1264	0.048322	FALSE	2.3094	0.067606	FALSE	2.5826	0.1978	FALSE	-0.72845	0.001718	FALSE	-0.13202	0.99904	FALSE	0.18449	0.96599	FALSE	-0.030913	0.98268
Cluster-34938.190189	bHLH	FALSE	0.67022	0.95369	FALSE	0.69679	0.94706	FALSE	0.74924	0.96099	FALSE	1.1398	0.99004	FALSE	0.15399	0.99785	FALSE	0.49351	0.99904	UP	1.1878	1.78e-06	FALSE	0.74033	0.036856
Cluster-34938.226606	bHLH	FALSE	0.2738	0.95369	FALSE	0.6816	0.94706	FALSE	0.83421	0.96099	FALSE	1.8236	0.39816	FALSE	-0.037423	0.99992	FALSE	-0.47823	0.99904	UP	2.4486	0.01538	FALSE	1.315	0.74929
Cluster-34938.74841	bHLH	FALSE	3.2708	0.93271	FALSE	1.8951	0.94706	FALSE	NA	NA	FALSE	2.0405	0.99004	FALSE	3.704	0.99785	FALSE	2.3872	0.99904	UP	5.2327	0.047719	FALSE	2.3567	0.96386
Cluster-34938.100645	bHLH	FALSE	-0.56208	0.95369	FALSE	-1.0223	0.54585	FALSE	-0.53628	0.96099	FALSE	-0.36088	0.99004	UP	1.8078	0.00046315	FALSE	0.80799	0.99904	FALSE	0.1283	0.96599	FALSE	0.90375	0.06108
Cluster-34938.14739	bHLH	FALSE	0.21607	0.95369	FALSE	0.61897	0.94706	FALSE	0.39728	0.96099	FALSE	0.43717	0.99004	FALSE	0.015598	0.99992	FALSE	-0.49806	0.99904	FALSE	-0.61916	0.41679	DOWN	-1.1083	0.0088504
Cluster-34938.158616	bHLH	FALSE	0.17868	0.98097	FALSE	-0.99413	0.94706	FALSE	0.91728	0.96099	FALSE	0.58939	0.99004	FALSE	-0.11789	0.99992	FALSE	0.44625	0.99904	UP	1.7941	0.041931	UP	2.2362	0.0020035
Cluster-34938.218145	bHLH	FALSE	0.22086	0.95369	FALSE	0.073272	0.99315	FALSE	0.98206	0.95539	FALSE	0.93652	0.99004	UP	2.3403	0.00011573	UP	2.6005	0.0087112	UP	2.2433	0.015572	UP	3.3625	2.04e-12
Cluster-34938.231581	bHLH	FALSE	0.78711	0.95369	FALSE	NA	NA	FALSE	NA	NA	FALSE	NA	NA	FALSE	1.1947	0.22752	FALSE	1.7856	0.18361	UP	2.0564	0.0017338	FALSE	0.76083	0.90672
Cluster-34938.43378	bHLH	FALSE	2.7148	NA	UP	3.7916	0.0032559	FALSE	0.06409	0.98679	FALSE	1.9378	0.99004	FALSE	NA	NA	FALSE	NA	NA	FALSE	NA	NA	FALSE	NA	NA
Cluster-96267.0	bHLH	FALSE	0.61753	0.96042	UP	5.2279	0.046751	FALSE	-1.2471	0.96099	FALSE	4.1477	0.99004	FALSE	NA	NA	FALSE	NA	NA	FALSE	NA	NA	FALSE	NA	NA
Cluster-299350.0	bHLH	FALSE	-0.15976	0.98611	UP	3.6836	0.049276	FALSE	0.60357	0.96099	FALSE	1.5808	0.99004	FALSE	NA	NA	FALSE	NA	NA	FALSE	NA	NA	FALSE	NA	NA
Cluster-34938.181631	bHLH	FALSE	0.29583	0.95369	FALSE	0.24918	0.94706	FALSE	0.62427	0.96099	FALSE	0.83911	0.99004	FALSE	0.13363	0.99785	FALSE	0.25572	0.99904	UP	1.309	0.00011497	UP	1.0707	0.00010291
Cluster-34938.21064	bHLH	FALSE	-1.4626	0.95369	UP	3.6743	0.045676	FALSE	-3.2582	0.45909	FALSE	2.495	0.58934	FALSE	NA	NA	FALSE	NA	NA	FALSE	NA	NA	FALSE	NA	NA
Cluster-34938.218459	bHLH	FALSE	-0.59795	0.95369	FALSE	0.89273	0.94706	FALSE	0.73167	0.96099	FALSE	0.34129	0.99004	FALSE	-1.0218	0.99785	FALSE	-0.37016	0.99904	UP	2.6498	2e-05	FALSE	1.873	0.18029
Cluster-34938.62824	bHLH	FALSE	-0.29815	0.95369	FALSE	0.53019	0.94706	FALSE	1.412	0.75998	FALSE	0.24105	0.99004	UP	3.1082	4.99e-06	UP	2.844	0.022959	FALSE	1.7745	0.38577	UP	2.6794	0.001079
Cluster-34938.193784	NAC	FALSE	-0.15014	0.96889	FALSE	-0.25452	0.94706	FALSE	-0.013297	0.9948	FALSE	0.64756	0.99004	UP	4.0358	0.0062902	FALSE	3.2264	0.057737	FALSE	-0.58926	0.96599	FALSE	3.2283	NA
Cluster-34938.116986	NAC	FALSE	0.22733	0.95369	FALSE	-0.89574	0.85314	FALSE	-0.081902	0.97549	FALSE	0.13033	0.99004	UP	1.6815	5.07e-05	FALSE	1.1173	0.99904	FALSE	0.6479	0.73336	UP	1.6212	0.033795
Cluster-34938.157299	NAC	FALSE	0.33545	0.95369	UP	3.1396	0.0063736	FALSE	-2.0409	0.64791	FALSE	0.67845	0.99004	FALSE	-2.1432	NA	FALSE	-2.3343	NA	FALSE	-1.3946	NA	FALSE	-2.675	NA
Cluster-34938.176648	NAC	FALSE	0.83246	0.95369	UP	3.0941	0.0012697	FALSE	-1.0805	0.90534	FALSE	0.3779	0.99004	FALSE	-2.1605	NA	FALSE	-2.3565	NA	FALSE	-2.2682	NA	FALSE	-3.6415	NA
Cluster-34938.182381	NAC	FALSE	0.593	0.95369	FALSE	0.5557	0.94706	FALSE	0.085108	0.97549	FALSE	1.1379	0.99004	UP	2.6198	2.03e-05	FALSE	1.8022	0.35855	FALSE	-1.0368	0.96599	FALSE	2.3491	0.48438
Cluster-34938.204180	NAC	FALSE	0.43021	0.95369	FALSE	1.4541	0.46374	FALSE	-0.64066	0.96099	FALSE	0.96872	0.99004	FALSE	-0.3391	0.99785	FALSE	-0.25708	0.99904	UP	1.1179	0.00020468	FALSE	0.12599	0.96386
Cluster-34938.87487	NAC	FALSE	0.2074	0.95369	FALSE	0.12	0.96537	FALSE	0.041512	0.98018	FALSE	0.78263	0.99004	UP	1.6081	0.04511	FALSE	0.72353	0.99904	FALSE	0.38439	0.96599	FALSE	2.3247	0.40749
Cluster-34938.180636	NAC	FALSE	-0.046144	0.98945	FALSE	1.1513	0.85411	FALSE	-1.2538	0.86924	FALSE	0.3292	0.99004	UP	1.4028	7.78e-05	FALSE	0.81499	0.99904	FALSE	0.24629	0.96599	FALSE	0.95571	NA
Cluster-34938.187995	NAC	FALSE	0.1718	0.95788	FALSE	0.14224	0.95163	FALSE	-0.18368	0.96538	FALSE	1.0164	0.99004	UP	3.6777	8.87e-17	UP	2.6864	0.0058495	FALSE	-0.53809	0.96599	FALSE	2.9101	NA
Cluster-34938.242133	NAC	FALSE	2.1947	0.7423	FALSE	0.018272	0.99492	FALSE	0.47643	0.96099	FALSE	0.8997	0.99004	FALSE	1.0149	0.99785	FALSE	-0.030385	0.99904	UP	1.9584	0.0034546	FALSE	0.62205	0.96386
Cluster-34938.193783	NAC	FALSE	-1.3355	0.94798	FALSE	-0.89171	0.94706	FALSE	-0.69081	0.96099	FALSE	-0.15213	0.995	UP	2.9963	3.43e-06	FALSE	3.2248	0.14962	FALSE	-0.52202	0.96599	FALSE	1.4376	0.91302
Cluster-34938.202780	NAC	FALSE	0.23471	0.95369	FALSE	-1.3809	0.72006	FALSE	-0.26096	0.96538	FALSE	0.12263	0.995	UP	1.9119	0.0011325	UP	1.6585	0.020175	UP	1.5513	2.31e-05	UP	1.9975	4.76e-05
Cluster-34938.130128	NAC	FALSE	1.2757	0.95369	FALSE	2.7872	0.056988	FALSE	-0.98015	0.96099	FALSE	1.6898	0.99004	FALSE	-0.59835	0.99785	FALSE	-0.5189	0.99904	UP	1.0988	0.033195	FALSE	0.72912	0.47876
Cluster-34938.142561	NAC	FALSE	0.15889	0.97644	FALSE	0.95475	0.94706	FALSE	-0.25415	0.96538	FALSE	-0.38087	0.99004	UP	1.0758	0.036146	FALSE	0.018177	0.99904	FALSE	-1.3776	0.96599	FALSE	0.6588	0.96386
Cluster-34938.84365	NAC	FALSE	-0.78127	0.95369	FALSE	-0.038959	0.99315	FALSE	-0.94908	0.96099	FALSE	-0.30348	0.99004	UP	2.801	0.00012758	FALSE	2.4469	0.29389	UP	2.254	0.016764	FALSE	1.1299	0.96386
Cluster-34938.84368	NAC	FALSE	-1.1035	0.95369	FALSE	-0.36941	0.94706	FALSE	0.063368	0.97964	FALSE	-0.6667	0.99004	UP	3.0243	4.85e-08	UP	2.2469	0.011283	UP	2.0262	0.021662	FALSE	1.1699	0.51905
Cluster-34938.161389	WRKY	FALSE	0.96286	0.95369	UP	2.8185	0.016343	FALSE	-0.59992	0.96099	FALSE	0.35951	0.99004	FALSE	-1.2055	0.056173	FALSE	-1.2056	0.20517	FALSE	-0.85217	0.092987	DOWN	-1.4198	0.00060717
Cluster-34938.168662	WRKY	FALSE	0.97634	0.95369	UP	3.1128	0.0068396	FALSE	-0.37422	0.96099	FALSE	-0.12219	0.995	FALSE	-1.0386	NA	FALSE	-1.7557	0.99904	FALSE	-1.799	NA	FALSE	-1.5817	NA
Cluster-34938.156076	WRKY	FALSE	-0.04997	0.98757	FALSE	0.56471	0.94706	FALSE	0.71424	0.96099	FALSE	0.49046	0.99004	FALSE	-0.32879	0.99785	FALSE	-0.055276	0.99904	UP	1.0186	0.049963	UP	1.0235	0.0041869
Cluster-34938.116673	WRKY	FALSE	0.47449	0.95369	FALSE	1.7331	0.38426	FALSE	-0.51887	0.96099	FALSE	1.1619	0.99004	FALSE	-0.78363	0.99785	FALSE	-0.61833	0.99904	UP	1.4925	9.32e-05	FALSE	0.73669	0.57558
Cluster-34938.116672	WRKY	FALSE	1.0021	0.95369	FALSE	2.22	0.15024	FALSE	0.38138	0.96099	FALSE	1.7668	0.80872	FALSE	-0.86899	0.99785	FALSE	-0.35109	0.99904	UP	1.5124	0.0016451	FALSE	0.71152	0.49845
Cluster-34938.159483	WRKY	FALSE	0.50387	0.95369	UP	2.0156	0.039455	FALSE	-0.90225	0.86954	FALSE	-0.16289	0.99004	FALSE	-1.1455	0.99785	FALSE	-1.7789	0.9436	FALSE	-2.6392	0.073402	DOWN	-2.7864	0.049635
Cluster-34938.195202	WRKY	FALSE	0.25437	0.95369	FALSE	-0.15607	0.95212	FALSE	-0.063765	0.97549	FALSE	0.26767	0.99004	FALSE	1.3428	0.067002	FALSE	1.6491	0.98565	FALSE	0.93286	0.022884	UP	2.5412	0.046469
Cluster-34938.215310	WRKY	FALSE	0.65889	0.95369	FALSE	1.2205	0.83604	FALSE	0.12358	0.97549	FALSE	0.7146	0.99004	FALSE	0.34264	0.99785	FALSE	0.55278	0.99904	UP	1.0625	0.042785	UP	1.1436	0.048662
Cluster-34938.33919	WRKY	FALSE	2.9558	0.84734	UP	5.6481	0.0083654	FALSE	1.7963	0.96099	FALSE	1.1412	0.99004	FALSE	NA	NA	FALSE	NA	NA	FALSE	1.0706	0.96599	FALSE	1.7584	0.96386
Cluster-34938.62774	WRKY	FALSE	0.0974	0.9852	FALSE	1.328	0.83149	FALSE	-0.067625	0.97549	FALSE	0.4761	0.99004	FALSE	1.8281	0.40062	UP	2.6232	0.035625	FALSE	1.0182	0.9206	UP	2.6978	0.020729
Cluster-34938.149407	WRKY	FALSE	1.0953	0.95369	UP	2.0084	0.034764	FALSE	-0.60493	0.96099	FALSE	0.21026	0.99004	FALSE	-1.3193	NA	FALSE	-1.9046	NA	FALSE	-1.7163	NA	FALSE	-2.3952	NA
Cluster-34938.171223	WRKY	FALSE	1.6887	0.83068	UP	3.6844	0.0019597	FALSE	0.22777	0.96538	FALSE	1.1622	0.99004	DOWN	-2.1442	0.041256	DOWN	-2.0108	0.048096	DOWN	-1.7109	0.012995	DOWN	-1.6275	0.0091334
Cluster-34938.197506	WRKY	FALSE	1.5121	0.87321	UP	2.7534	0.019661	FALSE	-0.39928	0.96099	FALSE	0.4014	0.99004	FALSE	1.2777	0.50729	FALSE	1.8404	0.34018	FALSE	-0.53725	0.96599	FALSE	1.004	0.68091
